# Supplementary material for: A multiscale dataset for understanding complex eco-hydrological processes in a heterogeneous oasis system
Source: Sci Data. 2017 Jun 27;4:170083. doi: 10.1038/sdata.2017.83 (PMC5501970; doi:10.1038/sdata.2017.83)
Supplement: Supplementary file 1 [file sdata201783-isa1.zip]

Archive with 12 entries (12 files):
- i_Investigation.txt
- s_study_Li.txt
- a_airtemp_Li.txt
- a_humidity_Li.txt
- a_wind_Li.txt
- a_ppt_Li.txt
- a_soiltemp_Li.txt
- a_soilmoisture_Li.txt
- a_evapotranspiration_Li.txt
- a_radiance_Li.txt
- a_vegetation_Li.txt
- a_watercourse_Li.txt
