# Supplementary material for: A multiscale dataset for understanding complex eco-hydrological processes in a heterogeneous oasis system
Source: Sci Data. 2017 Jun 27;4:170083. doi: 10.1038/sdata.2017.83 (PMC5501970; doi:10.1038/sdata.2017.83)
Supplement: Supplementary file 1 [file sdata201783-isa1.zip › i_Investigation.txt]

# Investigation File generated for Scientific Data with Investigation File Authoring Tool version 0.1.0 on 25/05/2017 - This metadata file is CC0
ONTOLOGY SOURCE REFERENCE
Term Source Name	IAO	GAZ	OBI	ERO	ENVO	IDOMAL
Term Source File	http://data.bioontology.org/ontologies/IAO	http://data.bioontology.org/ontologies/GAZ	http://data.bioontology.org/ontologies/OBI	http://data.bioontology.org/ontologies/ERO	http://data.bioontology.org/ontologies/ENVO	http://data.bioontology.org/ontologies/IDOMAL
Term Source Version	2015-02-23	$Revision: 1.512 $	2014-08-18	2013-08-02	releases/2014-09-16	1.3.2
Term Source Description	Information Artifact Ontology	Gazetteer	Ontology for Biomedical Investigations	Eagle-I Research Resource Ontology	Environment Ontology	Malaria Ontology
INVESTIGATION
Investigation Identifier
Investigation Title
Investigation Description
Investigation Submission Date
Investigation Public Release Date
INVESTIGATION PUBLICATIONS
Investigation PubMed ID
Investigation Publication DOI
Investigation Publication Author List
Investigation Publication Title
Investigation Publication Status
Investigation Publication Status Term Accession Number
Investigation Publication Status Term Source REF
INVESTIGATION CONTACTS
Investigation Person Last Name
Investigation Person Mid Initials
Investigation Person First Name
Investigation Person Address
Investigation Person Phone
Investigation Person Fax
Investigation Person Email
Investigation Person Affiliation
Investigation Person Roles
Investigation Person Roles Term Accession Number
Investigation Person Roles Term Source REF
STUDY
Study Identifier	10.1038/sdata.2017.83
Study Title	A multiscale dataset for understanding complex eco-hydrological processes in a heterogeneous oasis system
Study Submission Date	12/11/2015
Study Public Release Date	27/06/2017
Study Description	http://www.nature.com/articles/sdata201783#abstract
Study File Name	s_study_Li.txt
Comment[Subject Keywords]	//;//
Comment[Manuscript Licence]	CC BY-4.0
Comment[Experimental Metadata Licence]	CC0
Comment[Supplementary Information File Name]	
Comment[Supplementary Information File Type]	x-zip-compressed
Comment[Supplementary Information File URL]	http://www.nature.com/articles/sdata201783#supplementary-information
Comment[Data Repository]	figshare
Comment[Data Record Accession]	doi:10.6084/m9.figshare.c.3706849
Comment[Data Record URI]	https://doi.org/10.6084/m9.figshare.c.3706849
STUDY DESIGN DESCRIPTORS
Study Design Type	observation design	data integration objective	time series design
Study Design Type Term Accession Number	OBI:0300311	ERO:0100092	OBI:0500020
Study Design Type Term Source REF	OBI	ERO	OBI
STUDY PUBLICATIONS
Study PubMed ID	""	""
Study Publication DOI	doi:10.1175/BAMS-D-12-00154.1	doi:10.1093/nsr/nwu017
Study Publication Author List	""	""
Study Publication Title	""	""
Study Publication Status	published	published
Study Publication Status Term Accession Number		
Study Publication Status Term Source REF		
STUDY FACTORS
Study Factor Name	location	spatial resolution	temporal resolution
Study Factor Type	geographic location	spatiotemporal_interval	spatiotemporal_interval
Study Factor Type Term Accession Number	GAZ:00000448	http://www.ifomis.org/bfo/1.1/span#SpatiotemporalInterval	http://www.ifomis.org/bfo/1.1/span#SpatiotemporalInterval
Study Factor Type Term Source REF	OBI	ERO	ERO
STUDY ASSAYS
Study Assay Measurement Type	temperature of air	atmospheric water vapour	atmospheric wind	hydrological precipitation process	temperature of soil	wetness of soil	evapotranspiration	radiance	vegetation layer	watercourse
Study Assay Measurement Type Term Accession Number	ENVO:09200001	ENVO:01000268	""	ENVO:01000703	ENVO:09200012	ENVO:09200013	ENVO:02500033	""	ENVO:01000355	ENVO:00000029
Study Assay Measurement Type Term Source REF	ENVO	ENVO	""	ENVO	ENVO	ENVO	ENVO	""	ENVO	IDOMAL
Study Assay Technology Type	data acquisition system	data acquisition system	data acquisition system	data acquisition system	data acquisition system	data acquisition system	data acquisition system	data acquisition system	data acquisition system	data acquisition system
Study Assay Technology Type Term Accession Number	ERO:0000948	ERO:0000948	ERO:0000948	ERO:0000948	ERO:0000948	ERO:0000948	ERO:0000948	ERO:0000948	ERO:0000948	ERO:0000948
Study Assay Technology Type Term Source REF	ERO	ERO	ERO	ERO	ERO	ERO	ERO	ERO	ERO	ERO
Study Assay Technology Platform	""	""	""	""	""	""	""	""	""	""
Study Assay File Name	a_airtemp_Li.txt	a_humidity_Li.txt	a_wind_Li.txt	a_ppt_Li.txt	a_soiltemp_Li.txt	a_soilmoisture_Li.txt	a_evapotranspiration_Li.txt	a_radiance_Li.txt	a_vegetation_Li.txt	a_watercourse_Li.txt
STUDY PROTOCOLS
Study Protocol Name	Experimental design	Data acquisition
Study Protocol Type	protocol	data acquisition
Study Protocol Type Term Accession Number	OBI:0000272	ERO:0000387
Study Protocol Type Term Source REF	OBI	ERO
Study Protocol Description		
Study Protocol URI	""	""
Study Protocol Version		
Study Protocol Parameters Name	""	instrument
Study Protocol Parameters Name Term Accession Number	""	""
Study Protocol Parameters Name Term Source REF	""	""
Study Protocol Components Name	""	""
Study Protocol Components Type	""	""
Study Protocol Components Type Term Accession Number	""	""
Study Protocol Components Type Term Source REF	""	""
STUDY CONTACTS
Study Person Last Name	Li	Liu	Xiao	Ma	Jin	Che	Wang	Hu	Xu	Wen	Wang
Study Person First Name	Xin	Shaomin	Qin	Mingguo	Rui	Tao	Weizhen	Xiaoli	Ziwei	Jianguang	Liangxu
Study Person Mid Initials											
Study Person Email	lixin@lzb.ac.cn	""	""	""	""	""	""	""	""	""	wangliangxu@shnu.edu.cn
Study Person Phone											
Study Person Fax											
Study Person Address											
Study Person Affiliation	Cold and Arid Regions Environmental and Engineering Research Institute, Chinese Academy of Sciences, Lanzhou 730000, China	State Key Laboratory of Earth Surface Processes and Resource Ecology, School of Natural Resources, Faculty of Geographical Science, Beijing Normal University, Beijing 100875, China	State Key Laboratory of Remote Sensing Science, Institute of Remote Sensing Applications, Chinese Academy of Sciences, Beijing 100101, China	School of Geographical Sciences, Southwest University, Beibei, Chongqing 400715, China	Cold and Arid Regions Environmental and Engineering Research Institute, Chinese Academy of Sciences, Lanzhou 730000, China	Cold and Arid Regions Environmental and Engineering Research Institute, Chinese Academy of Sciences, Lanzhou 730000, China	Cold and Arid Regions Environmental and Engineering Research Institute, Chinese Academy of Sciences, Lanzhou 730000, China	Cold and Arid Regions Environmental and Engineering Research Institute, Chinese Academy of Sciences, Lanzhou 730000, China	State Key Laboratory of Earth Surface Processes and Resource Ecology, School of Natural Resources, Faculty of Geographical Science, Beijing Normal University, Beijing 100875, China	State Key Laboratory of Remote Sensing Science, Institute of Remote Sensing Applications, Chinese Academy of Sciences, Beijing 100101, China	Cold and Arid Regions Environmental and Engineering Research Institute, Chinese Academy of Sciences, Lanzhou 730000, China
Study Person Roles											
Study Person Roles Term Accession Number											
Study Person Roles Term Source REF											
Comment[Study Person ORCID]	0000-0003-2999-9818										
Comment[Funder]											
Comment[FundRef ID]											
Comment[Funder Term Source REF]											
Comment[Grant Identifier]											
