# Supplementary material for: A multiscale dataset for understanding complex eco-hydrological processes in a heterogeneous oasis system
Source: Sci Data. 2017 Jun 27;4:170083. doi: 10.1038/sdata.2017.83 (PMC5501970; doi:10.1038/sdata.2017.83)
Supplement: Supplementary file 1 [file sdata201783-isa1.zip › s_study_Li.txt]

Source Name	Material Type	Term Source REF	Term Accession Number	Comment[dataset title]	Comment[temporal range]	Characteristics[geographical location]	Term Source REF	Term Accession Number	Protocol REF	Sample Name	Factor Value[location]	Factor Value[spatial resolution]	Factor Value[temporal resolution]
Heihe Watershed Allied Telemetry Experimental Research	data set	IAO	IAO:0000100	HiWATER: The Multi-Scale Observation Experiment on Evapotranspiration over heterogeneous land surfaces (MUSOEXE) Dataset - flux observation matrix (an automatic weather station of Daman Superstation)	20120510/20120926	Zhangye City Prefecture	GAZ	GAZ:00025709	Experimental design	1	Daman superstation (No. 15 station in matrix)	Landscape scale	10 minutes
Heihe Watershed Allied Telemetry Experimental Research	data set	IAO	IAO:0000100	HiWATER: The Multi-Scale Observation Experiment on Evapotranspiration over heterogeneous land surfaces (MUSOEXE) Dataset - flux observation matrix (an automatic weather station at Bajitan Gobi station)	20120513/20120921	Zhangye City Prefecture	GAZ	GAZ:00025709	Experimental design	2	Bajitan gobi desert station	Landscape scale	10 or 30 minutes
Heihe Watershed Allied Telemetry Experimental Research	data set	IAO	IAO:0000100	HiWATER: The Multi-Scale Observation Experiment on Evapotranspiration over heterogeneous land surfaces (MUSOEXE) Dataset - flux observation matrix (an automatic weather station at Huazhaizi desert steppe station)	20120602/20120921	Zhangye City Prefecture	GAZ	GAZ:00025709	Experimental design	3	Huazhaizi desert steppe station	Landscape scale	10 minutes
Heihe Watershed Allied Telemetry Experimental Research	data set	IAO	IAO:0000100	HiWATER: The Multi-Scale Observation Experiment on Evapotranspiration over heterogeneous land surfaces (MUSOEXE) Dataset - flux observation matrix (an automatic weather station at Shenshawo sandy desert station)	20120601/20120921	Zhangye City Prefecture	GAZ	GAZ:00025709	Experimental design	4	Shenshawo sandy desert station	Landscape scale	10 minutes
Heihe Watershed Allied Telemetry Experimental Research	data set	IAO	IAO:0000100	HiWATER: The Multi-Scale Observation Experiment on Evapotranspiration over heterogeneous land surfaces (MUSOEXE) Dataset - flux observation matrix (an automatic weather station at Zhangye wetland station)	20120625/20120921	Zhangye City Prefecture	GAZ	GAZ:00025709	Experimental design	5	Zhangye wetland station	Landscape scale	10 minutes
Heihe Watershed Allied Telemetry Experimental Research	data set	IAO	IAO:0000100	HiWATER: The Multi-Scale Observation Experiment on Evapotranspiration over heterogeneous land surfaces (MUSOEXE) Dataset - flux observation matrix (an automatic weather station of site No.1)	20120610/20120917	Zhangye City Prefecture	GAZ	GAZ:00025709	Experimental design	6	No. 1 station in matrix	Landscape scale	10 minutes
Heihe Watershed Allied Telemetry Experimental Research	data set	IAO	IAO:0000100	HiWATER: The Multi-Scale Observation Experiment on Evapotranspiration over heterogeneous land surfaces (MUSOEXE) Dataset - flux observation matrix (an automatic weather station of site No.2)	20120503/20120921	Zhangye City Prefecture	GAZ	GAZ:00025709	Experimental design	7	No. 2 station in matrix	Landscape scale	10 minutes
Heihe Watershed Allied Telemetry Experimental Research	data set	IAO	IAO:0000100	HiWATER: The Multi-Scale Observation Experiment on Evapotranspiration over heterogeneous land surfaces (MUSOEXE) Dataset - flux observation matrix (an automatic weather station of site No.3)	20120603/20120918	Zhangye City Prefecture	GAZ	GAZ:00025709	Experimental design	8	No. 3 station in matrix	Landscape scale	10 minutes
Heihe Watershed Allied Telemetry Experimental Research	data set	IAO	IAO:0000100	HiWATER: The Multi-Scale Observation Experiment on Evapotranspiration over heterogeneous land surfaces (MUSOEXE) Dataset - flux observation matrix (an automatic weather station of site No.4)	20120510/20120917	Zhangye City Prefecture	GAZ	GAZ:00025709	Experimental design	9	No. 4 station in matrix	Landscape scale	10 minutes
Heihe Watershed Allied Telemetry Experimental Research	data set	IAO	IAO:0000100	HiWATER: The Multi-Scale Observation Experiment on Evapotranspiration over heterogeneous land surfaces (MUSOEXE) Dataset - flux observation matrix (an automatic weather station of site No.5)	20120604/20120918	Zhangye City Prefecture	GAZ	GAZ:00025709	Experimental design	10	No. 5 station in matrix	Landscape scale	10 minutes
Heihe Watershed Allied Telemetry Experimental Research	data set	IAO	IAO:0000100	HiWATER: The Multi-Scale Observation Experiment on Evapotranspiration over heterogeneous land surfaces (MUSOEXE) Dataset - flux observation matrix (an automatic weather station of site No.6)	20120509/20120921	Zhangye City Prefecture	GAZ	GAZ:00025709	Experimental design	11	No. 6 station in matrix	Landscape scale	10 minutes
Heihe Watershed Allied Telemetry Experimental Research	data set	IAO	IAO:0000100	HiWATER: The Multi-Scale Observation Experiment on Evapotranspiration over heterogeneous land surfaces (MUSOEXE) Dataset - flux observation matrix (an automatic weather station of site No.7)	20120528/20120918	Zhangye City Prefecture	GAZ	GAZ:00025709	Experimental design	12	No. 7 station in matrix	Landscape scale	10 minutes
Heihe Watershed Allied Telemetry Experimental Research	data set	IAO	IAO:0000100	HiWATER: The Multi-Scale Observation Experiment on Evapotranspiration over heterogeneous land surfaces (MUSOEXE) Dataset - flux observation matrix (an automatic weather station of site No.8)	20120514/20120921	Zhangye City Prefecture	GAZ	GAZ:00025709	Experimental design	13	No. 8 station in matrix	Landscape scale	10 minutes
Heihe Watershed Allied Telemetry Experimental Research	data set	IAO	IAO:0000100	HiWATER: The Multi-Scale Observation Experiment on Evapotranspiration over heterogeneous land surfaces (MUSOEXE) Dataset - flux observation matrix (an automatic weather station of site No.9)	20120604/20120917	Zhangye City Prefecture	GAZ	GAZ:00025709	Experimental design	14	No. 9 station in matrix	Landscape scale	10 minutes
Heihe Watershed Allied Telemetry Experimental Research	data set	IAO	IAO:0000100	HiWATER: The Multi-Scale Observation Experiment on Evapotranspiration over heterogeneous land surfaces (MUSOEXE) Dataset - flux observation matrix (an automatic weather station of site No.10)	20120601/20120917	Zhangye City Prefecture	GAZ	GAZ:00025709	Experimental design	15	No. 10 station in matrix	Landscape scale	10 minutes
Heihe Watershed Allied Telemetry Experimental Research	data set	IAO	IAO:0000100	HiWATER: The Multi-Scale Observation Experiment on Evapotranspiration over heterogeneous land surfaces (MUSOEXE) Dataset - flux observation matrix (an automatic weather station of site No.11)	20120602/20120918	Zhangye City Prefecture	GAZ	GAZ:00025709	Experimental design	16	No. 11 station in matrix	Landscape scale	10 minutes
Heihe Watershed Allied Telemetry Experimental Research	data set	IAO	IAO:0000100	HiWATER: The Multi-Scale Observation Experiment on Evapotranspiration over heterogeneous land surfaces (MUSOEXE) Dataset - flux observation matrix (an automatic weather station of site No.12)	20120510/20120921	Zhangye City Prefecture	GAZ	GAZ:00025709	Experimental design	17	No. 12 station in matrix	Landscape scale	10 minutes
Heihe Watershed Allied Telemetry Experimental Research	data set	IAO	IAO:0000100	HiWATER: The Multi-Scale Observation Experiment on Evapotranspiration over heterogeneous land surfaces (MUSOEXE) Dataset - flux observation matrix (an automatic weather station of site No.13)	20120506/20120920	Zhangye City Prefecture	GAZ	GAZ:00025709	Experimental design	18	No. 13 station in matrix	Landscape scale	10 minutes
Heihe Watershed Allied Telemetry Experimental Research	data set	IAO	IAO:0000100	HiWATER: The Multi-Scale Observation Experiment on Evapotranspiration over heterogeneous land surfaces (MUSOEXE) Dataset - flux observation matrix (an automatic weather station of site No.14)	20120506/20120921	Zhangye City Prefecture	GAZ	GAZ:00025709	Experimental design	19	No. 14 station in matrix	Landscape scale	10 minutes
Heihe Watershed Allied Telemetry Experimental Research	data set	IAO	IAO:0000100	HiWATER: The Multi-Scale Observation Experiment on Evapotranspiration over heterogeneous land surfaces (MUSOEXE) Dataset - flux observation matrix (an automatic weather station of site No.16)	20120601/20120917	Zhangye City Prefecture	GAZ	GAZ:00025709	Experimental design	20	No. 16 station in matrix	Landscape scale	10 minutes
Heihe Watershed Allied Telemetry Experimental Research	data set	IAO	IAO:0000100	HiWATER: The Multi-Scale Observation Experiment on Evapotranspiration over heterogeneous land surfaces (MUSOEXE) Dataset - flux observation matrix (an automatic weather station of site No.17)	20120512/20120917	Zhangye City Prefecture	GAZ	GAZ:00025709	Experimental design	21	No. 17 station in matrix	Landscape scale	10 minutes
Heihe Watershed Allied Telemetry Experimental Research	data set	IAO	IAO:0000100	HiWATER: The Multi-Scale Observation Experiment on Evapotranspiration over heterogeneous land surfaces (MUSOEXE) Dataset- flux observation matrix (an eddy covariance system at the Daman Superstation in the lowest layer)	20120525/20120915	Zhangye City Prefecture	GAZ	GAZ:00025709	Experimental design	22	Daman superstation (No. 15 station in matrix)	Landscape scale	30 minutes
Heihe Watershed Allied Telemetry Experimental Research	data set	IAO	IAO:0000100	HiWATER: The Multi-Scale Observation Experiment on Evapotranspiration over heterogeneous land surfaces (MUSOEXE) Dataset- flux observation matrix (an eddy covariance system at the Daman Superstation in the highest layer)	20120530/20120915	Zhangye City Prefecture	GAZ	GAZ:00025709	Experimental design	23	Daman superstation (No. 15 station in matrix)	Landscape scale	30 minutes
Heihe Watershed Allied Telemetry Experimental Research	data set	IAO	IAO:0000100	HiWATER: The Multi-Scale Observation Experiment on Evapotranspiration over heterogeneous land surfaces (MUSOEXE) Dataset- flux observation matrix (an eddy covariance system at the Bajitan Gobi station)	20120531/20120915	Zhangye City Prefecture	GAZ	GAZ:00025709	Experimental design	24	Bajitan gobi desert station	Landscape scale	30 minutes
Heihe Watershed Allied Telemetry Experimental Research	data set	IAO	IAO:0000100	HiWATER: The Multi-Scale Observation Experiment on Evapotranspiration over heterogeneous land surfaces (MUSOEXE) Dataset- flux observation matrix (an eddy covariance system at Huazhaizi desert steppe Station)	20120606/20120915	Zhangye City Prefecture	GAZ	GAZ:00025709	Experimental design	25	Huazhaizi desert steppe Station	Landscape scale	30 minutes
Heihe Watershed Allied Telemetry Experimental Research	data set	IAO	IAO:0000100	HiWATER: The Multi-Scale Observation Experiment on Evapotranspiration over heterogeneous land surfaces (MUSOEXE) Dataset- flux observation matrix (an eddy covariance system at Shenshawo sandy desert Station)	20120601/20120915	Zhangye City Prefecture	GAZ	GAZ:00025709	Experimental design	26	Shenshawo sandy desert station	Landscape scale	30 minutes
Heihe Watershed Allied Telemetry Experimental Research	data set	IAO	IAO:0000100	HiWATER: The Multi-Scale Observation Experiment on Evapotranspiration over heterogeneous land surfaces (MUSOEXE) Dataset - flux observation matrix (an eddy covariance system at Zhangye wetland Station)	20120625/20120926	Zhangye City Prefecture	GAZ	GAZ:00025709	Experimental design	27	Zhangye wetland station	Landscape scale	30 minutes
Heihe Watershed Allied Telemetry Experimental Research	data set	IAO	IAO:0000100	HiWATER: The Multi-Scale Observation Experiment on Evapotranspiration over heterogeneous land surfaces (MUSOEXE) Dataset - flux observation matrix (an eddy covariance system of site No.1)	20120604/20120917	Zhangye City Prefecture	GAZ	GAZ:00025709	Experimental design	28	No. 1 station in matrix	Landscape scale	30 minutes
Heihe Watershed Allied Telemetry Experimental Research	data set	IAO	IAO:0000100	HiWATER: The Multi-Scale Observation Experiment on Evapotranspiration over heterogeneous land surfaces (MUSOEXE) Dataset - flux observation matrix (an eddy covariance system of site No.2)	20120603/20120921	Zhangye City Prefecture	GAZ	GAZ:00025709	Experimental design	29	No. 2 station in matrix	Landscape scale	30 minutes
Heihe Watershed Allied Telemetry Experimental Research	data set	IAO	IAO:0000100	HiWATER: The Multi-Scale Observation Experiment on Evapotranspiration over heterogeneous land surfaces (MUSOEXE) Dataset - flux observation matrix (an eddy covariance system of site No.3)	20120603/20120918	Zhangye City Prefecture	GAZ	GAZ:00025709	Experimental design	30	No. 3 station in matrix	Landscape scale	30 minutes
Heihe Watershed Allied Telemetry Experimental Research	data set	IAO	IAO:0000100	HiWATER: The Multi-Scale Observation Experiment on Evapotranspiration over heterogeneous land surfaces (MUSOEXE) Dataset - flux observation matrix (an eddy covariance system of site No.4)	20120531/20120917	Zhangye City Prefecture	GAZ	GAZ:00025709	Experimental design	31	No. 4 station in matrix	Landscape scale	30 minutes
Heihe Watershed Allied Telemetry Experimental Research	data set	IAO	IAO:0000100	HiWATER: The Multi-Scale Observation Experiment on Evapotranspiration over heterogeneous land surfaces (MUSOEXE) Dataset - flux observation matrix (an eddy covariance system of site No.5)	20120603/20120918	Zhangye City Prefecture	GAZ	GAZ:00025709	Experimental design	32	No. 5 station in matrix	Landscape scale	30 minutes
Heihe Watershed Allied Telemetry Experimental Research	data set	IAO	IAO:0000100	HiWATER: The Multi-Scale Observation Experiment on Evapotranspiration over heterogeneous land surfaces (MUSOEXE) Dataset - flux observation matrix (an eddy covariance system of site No.6)	20120528/20120921	Zhangye City Prefecture	GAZ	GAZ:00025709	Experimental design	33	No. 6 station in matrix	Landscape scale	30 minutes
Heihe Watershed Allied Telemetry Experimental Research	data set	IAO	IAO:0000100	HiWATER: The Multi-Scale Observation Experiment on Evapotranspiration over heterogeneous land surfaces (MUSOEXE) Dataset - flux observation matrix (an eddy covariance system of site No.7)	20120529/20120918	Zhangye City Prefecture	GAZ	GAZ:00025709	Experimental design	34	No. 7 station in matrix	Landscape scale	30 minutes
Heihe Watershed Allied Telemetry Experimental Research	data set	IAO	IAO:0000100	HiWATER: The Multi-Scale Observation Experiment on Evapotranspiration over heterogeneous land surfaces (MUSOEXE) Dataset - flux observation matrix (an eddy covariance system of site No.8)	20120528/20120921	Zhangye City Prefecture	GAZ	GAZ:00025709	Experimental design	35	No. 8 station in matrix	Landscape scale	30 minutes
Heihe Watershed Allied Telemetry Experimental Research	data set	IAO	IAO:0000100	HiWATER: The Multi-Scale Observation Experiment on Evapotranspiration over heterogeneous land surfaces (MUSOEXE) Dataset - flux observation matrix (an eddy covariance system of site No.9)	20120604/20120917	Zhangye City Prefecture	GAZ	GAZ:00025709	Experimental design	36	No. 9 station in matrix	Landscape scale	30 minutes
Heihe Watershed Allied Telemetry Experimental Research	data set	IAO	IAO:0000100	HiWATER: The Multi-Scale Observation Experiment on Evapotranspiration over heterogeneous land surfaces (MUSOEXE) Dataset - flux observation matrix (an eddy covariance system of site No.10)	20120604/20120917	Zhangye City Prefecture	GAZ	GAZ:00025709	Experimental design	37	No. 10 station in matrix	Landscape scale	30 minutes
Heihe Watershed Allied Telemetry Experimental Research	data set	IAO	IAO:0000100	HiWATER: The Multi-Scale Observation Experiment on Evapotranspiration over heterogeneous land surfaces (MUSOEXE) Dataset - flux observation matrix (an eddy covariance system of site No.11)	20120529/20120918	Zhangye City Prefecture	GAZ	GAZ:00025709	Experimental design	38	No. 11 station in matrix	Landscape scale	30 minutes
Heihe Watershed Allied Telemetry Experimental Research	data set	IAO	IAO:0000100	HiWATER: The Multi-Scale Observation Experiment on Evapotranspiration over heterogeneous land surfaces (MUSOEXE) Dataset - flux observation matrix (an eddy covariance system of site No.12)	20120528/20120921	Zhangye City Prefecture	GAZ	GAZ:00025709	Experimental design	39	No. 12 station in matrix	Landscape scale	30 minutes
Heihe Watershed Allied Telemetry Experimental Research	data set	IAO	IAO:0000100	HiWATER: The Multi-Scale Observation Experiment on Evapotranspiration over heterogeneous land surfaces (MUSOEXE) Dataset - flux observation matrix (an eddy covariance system of site No.13)	20120527/20120920	Zhangye City Prefecture	GAZ	GAZ:00025709	Experimental design	40	No. 13 station in matrix	Landscape scale	30 minutes
Heihe Watershed Allied Telemetry Experimental Research	data set	IAO	IAO:0000100	HiWATER: The Multi-Scale Observation Experiment on Evapotranspiration over heterogeneous land surfaces (MUSOEXE) Dataset - flux observation matrix (an eddy covariance system of site No.14)	20120530/20120921	Zhangye City Prefecture	GAZ	GAZ:00025709	Experimental design	41	No. 14 station in matrix	Landscape scale	30 minutes
Heihe Watershed Allied Telemetry Experimental Research	data set	IAO	IAO:0000100	HiWATER: The Multi-Scale Observation Experiment on Evapotranspiration over heterogeneous land surfaces (MUSOEXE) Dataset - flux observation matrix (an eddy covariance system of site No.16)	20120606/20120917	Zhangye City Prefecture	GAZ	GAZ:00025709	Experimental design	42	No. 16 station in matrix	Landscape scale	30 minutes
Heihe Watershed Allied Telemetry Experimental Research	data set	IAO	IAO:0000100	HiWATER: The Multi-Scale Observation Experiment on Evapotranspiration over heterogeneous land surfaces (MUSOEXE) Dataset - flux observation matrix (an eddy covariance system of site No.17)	20120531/20120917	Zhangye City Prefecture	GAZ	GAZ:00025709	Experimental design	43	No. 17 station in matrix	Landscape scale	30 minutes
Heihe Watershed Allied Telemetry Experimental Research	data set	IAO	IAO:0000100	HiWATER: The Multi-Scale Observation Experiment on Evapotranspiration over heterogeneous land surfaces (MUSOEXE) Dataset - flux observation matrix (large aperture scintillometer at site No.1)	2012-06-07 to 2012-09-19 for BLS900 and 2012-06-16 to 2012-09-19 for zzlas	Zhangye City Prefecture	GAZ	GAZ:00025709	Experimental design	44	No. 1 site (north: 100.352?E, 38.884?N; south: 100.351?E, 38.855?N)	km scale	30 minutes
Heihe Watershed Allied Telemetry Experimental Research	data set	IAO	IAO:0000100	HiWATER: The Multi-Scale Observation Experiment on Evapotranspiration over heterogeneous land surfaces (MUSOEXE) Dataset - flux observation matrix (large aperture scintillometer at site No.2)	2012-06-07 to 2012-09-19 for BLS900 and 2012-06-18 to 2012-09-19 for BLS450	Zhangye City Prefecture	GAZ	GAZ:00025709	Experimental design	45	No. 2 site (north: 100.363?E, 38.883?N; south: 100.362?E, 38.857?N)	km scale	30 minutes
Heihe Watershed Allied Telemetry Experimental Research	data set	IAO	IAO:0000100	HiWATER: The Multi-Scale Observation Experiment on Evapotranspiration over heterogeneous land surfaces (MUSOEXE) Dataset - flux observation matrix (large aperture scintillometer at site No.3)	2012-06-06 to 2012-09-20 for BLS900 and 2012-06-19 to 2012-09-20 for Kipp&zonen	Zhangye City Prefecture	GAZ	GAZ:00025709	Experimental design	46	No. 3 site (north: 100.373?E, 38.883?N; south: 100.372?E, 38.856?N)	km scale	30 minutes
Heihe Watershed Allied Telemetry Experimental Research	data set	IAO	IAO:0000100	HiWATER: The Multi-Scale Observation Experiment on Evapotranspiration over heterogeneous land surfaces (MUSOEXE) Dataset - flux observation matrix (large aperture scintillometer at site No.4)	2012-06-02 to 2012-09-22 for BLS450 and 2012-06-11 to 2012-09-20 for zzlas	Zhangye City Prefecture	GAZ	GAZ:00025709	Experimental design	47	No. 4 site (north: 100.379?E, 38.861?N; south: 100.369?E, 38.847?N)	km scale	30 minutes
Heihe Watershed Allied Telemetry Experimental Research	data set	IAO	IAO:0000100	HiWATER: The Multi-Scale Observation Experiment on Evapotranspiration over heterogeneous land surfaces (MUSOEXE) Dataset - Flux Observation Matrix (stable isotopic observations)	20120527/20120921	Zhangye City Prefecture	GAZ	GAZ:00025709	Experimental design	48	Daman superstation (continuous) and No. 13 station (during airborne mission)	Leaf, individual plant scales	2 minutes per intake and block-averaged to hourly; sampling frequency of soil and xylem was 1-3 days
Heihe Watershed Allied Telemetry Experimental Research	data set	IAO	IAO:0000100	HiWATER: The Multi-Scale Observation Experiment on Evapotranspiration over heterogeneous land surfaces (MUSOEXE) Dataset - flux observation matrix (Thermal Dissipation sap flow velocity Probe)	20120614/20120921	Zhangye City Prefecture	GAZ	GAZ:00025709	Experimental design	49	Matrix area	Individual plant scale	10 minutes
Heihe Watershed Allied Telemetry Experimental Research	data set	IAO	IAO:0000100	HiWATER: The Multi-Scale Observation Experiment on Evapotranspiration over heterogeneous land surfaces (MUSOEXE) Dataset - Flux Observation Matrix (soil moisture obtained via COSMOS)	20120601/20120920	Zhangye City Prefecture	GAZ	GAZ:00025709	Experimental design	50	Near Daman superstation	Footprint diameter is 700 m	1 hour
Heihe Watershed Allied Telemetry Experimental Research	data set	IAO	IAO:0000100	HiWATER: WATERNET soil moisture and LST observation dataset in the middle reaches of the Heihe River Basin	20120512/20120920	Zhangye City Prefecture	GAZ	GAZ:00025709	Experimental design	51	Matrix area	Sub-meter to 1-km scale	10 minutes & 1 minute is activated during 00:00-04:30, 08:00-18:00 and 21:00-24:00 BJT
Heihe Watershed Allied Telemetry Experimental Research	data set	IAO	IAO:0000100	HiWATER: SoilNET soil moisture observation dataset in the middle reaches of the Heihe river basin	20120622/20130316	Zhangye City Prefecture	GAZ	GAZ:00025709	Experimental design	52	A 1?1 km^2 grid in the matrix area	Meter to 100 m	10 minutes
Heihe Watershed Allied Telemetry Experimental Research	data set	IAO	IAO:0000100	HiWATER: BNUNET soil moisture and LST observation dataset in the middle reaches of the Heihe River Basin	20120512/20120916	Zhangye City Prefecture	GAZ	GAZ:00025709	Experimental design	53	Matrix area	Meter to 1-km scale	10 minutes
Heihe Watershed Allied Telemetry Experimental Research	data set	IAO	IAO:0000100	HiWATER: Dataset of LAINet leaf area index observations in the middle reaches of the Heihe River Basin	20120625/20120824	Zhangye City Prefecture	GAZ	GAZ:00025709	Experimental design	54	Matrix area	Sub-meter scale	5 days
Heihe Watershed Allied Telemetry Experimental Research	data set	IAO	IAO:0000100	HiWATER: Dataset of investigation on channel flow and socio-economy in the middle reaches of the Heihe River Basin	2008; 2010; 2011; 2012-05-22; 2012-06-18; 2012-07-16; 2012-08-08;	Zhangye City Prefecture	GAZ	GAZ:00025709	Experimental design	55	Yingke and Daman irrigation districts	Water management stations
Heihe Watershed Allied Telemetry Experimental Research	data set	IAO	IAO:0000100	HiWATER: Dataset of measurements on channel flow in the middle reaches of the Heihe River Basin	2012-05-22 2012-06-18 2012-07-16	Zhangye City Prefecture	GAZ	GAZ:00025709	Experimental design	56	Yingke and Daman irrigation districts	Lateral channel
Heihe Watershed Allied Telemetry Experimental Research	data set	IAO	IAO:0000100	HiWATER: Dataset of photosynthesis observed by LI-6400 in the middle reaches of the Heihe River Basin	20120517/20120915	Zhangye City Prefecture	GAZ	GAZ:00025709	Experimental design	57	Daman superstation; Pingchuan in Linze	Leaf scale
Heihe Watershed Allied Telemetry Experimental Research	data set	IAO	IAO:0000100	HiWATER: Dataset of soil respiration rate observed in the middle reaches of the Heihe River Basin	20120619/20120915	Zhangye City Prefecture	GAZ	GAZ:00025709	Experimental design	58	Daman superstation	Individual plant scale	30 minutes
Heihe Watershed Allied Telemetry Experimental Research	data set	IAO	IAO:0000100	HiWATER: Dataset of the Chamber Soil Respiration in the middle reaches of the Heihe River Basin	20120616/20120922	Zhangye City Prefecture	GAZ	GAZ:00025709	Experimental design	59	Daman superstation, Bajitan gobi desert, Huazhaizi desert steppe, Shenshawo sandy desert, Zhangye wetland, and No. 17 stations	Meter scale	10 days
Heihe Watershed Allied Telemetry Experimental Research	data set	IAO	IAO:0000100	HiWATER: Dataset of the Portable Soil Respiration in the middle reaches of the Heihe River Basin	20120606/20120820	Zhangye City Prefecture	GAZ	GAZ:00025709	Experimental design	60	Daman superstation, No. 1 & 17 stations	Individual plant scale	5 days
Heihe Watershed Allied Telemetry Experimental Research	data set	IAO	IAO:0000100	HiWATER: Dataset of crop leaf stomatal conductance observed in the middle reaches of the Heihe River Basin	20120517 20120915	Zhangye City Prefecture	GAZ	GAZ:00025709	Experimental design	61	Daman superstation, the Shiqiao sample site, the soil moisture control experimental field in Daman county	Stomatal & leaf scales	5 days
Heihe Watershed Allied Telemetry Experimental Research	data set	IAO	IAO:0000100	HiWATER: Dataset of vegetation FPAR in the middle reaches of the Heihe River Basin	20120524/20120719	Zhangye City Prefecture	GAZ	GAZ:00025709	Experimental design	62	Matrix area	Individual plant scale	1-5 day(s)
Heihe Watershed Allied Telemetry Experimental Research	data set	IAO	IAO:0000100	HiWATER: Dataset of vegetation LAI measured by LAI2000 in the middle reaches of the Heihe River Basin	20120524/20120920	Zhangye City Prefecture	GAZ	GAZ:00025709	Experimental design	63	Matrix area	Individual plant scale	5-10 day(s)
Heihe Watershed Allied Telemetry Experimental Research	data set	IAO	IAO:0000100	HiWATER: Dataset of Fractional Vegetation Cover in the middle reaches of the Heihe River Basin	20120528/20120914	Zhangye City Prefecture	GAZ	GAZ:00025709	Experimental design	64	FEA	Individual plant scale	5-10 day(s)
Heihe Watershed Allied Telemetry Experimental Research	data set	IAO	IAO:0000100	HiWATER: Dataset of investigation on crop phrenology and field management in the middle reaches of the Heihe River Basin	201206	Zhangye City Prefecture	GAZ	GAZ:00025709	Experimental design	65	Matrix area	Individual plant scale	Growing season
Heihe Watershed Allied Telemetry Experimental Research	data set	IAO	IAO:0000100	HiWATER: Dataset of crop height observed in the middle reaches of the Heihe River Basin	20120517/20120915	Zhangye City Prefecture	GAZ	GAZ:00025709	Experimental design	66	Matrix area	Individual plant scale	5-10 days
Heihe Watershed Allied Telemetry Experimental Research	data set	IAO	IAO:0000100	HiWATER: Dataset of crop leaf chlorophyll content observed in the middle reaches of the Heihe River Basin	20120517/20120915	Zhangye City Prefecture	GAZ	GAZ:00025709	Experimental design	67	Matrix area	Individual plant scale	5-10 days
Heihe Watershed Allied Telemetry Experimental Research	data set	IAO	IAO:0000100	HiWATER: Dataset of sun photometer observations in the middle and upper reaches of the Heihe River Basin in 2012	20120601/20120920	Zhangye City Prefecture	GAZ	GAZ:00025709	Experimental design	68	Daman superstation		1 minutes
Heihe Watershed Allied Telemetry Experimental Research	data set	IAO	IAO:0000100	HiWATER: Dataset of GPS radiosonde sounding observations in the middle and upper reaches of the Heihe River Basin in 2012	20120601/20120831	Zhangye City Prefecture	GAZ	GAZ:00025709	Experimental design	69	KEA		Concurrent with airborne missions
Heihe Watershed Allied Telemetry Experimental Research	data set	IAO	IAO:0000100	HiWATER: Dataset of Scintec Flat Array Sodar in the villiage of Wuxing, Xiaoman Town	20120621/20120915	Zhangye City Prefecture	GAZ	GAZ:00025709	Experimental design	70	Daman superstation	10 m	30 minutes
Heihe Watershed Allied Telemetry Experimental Research	data set	IAO	IAO:0000100	HiWATER: Dataset of soil parameters in the middle reaches of the Heihe River Basin	20120520/20120710	Zhangye City Prefecture	GAZ	GAZ:00025709	Experimental design	71	Soil samples were collected at all AMS stations	Sub-meter scale	No temporal variation
Heihe Watershed Allied Telemetry Experimental Research	data set	IAO	IAO:0000100	HiWATER: Dataset of emissivity in the middle reaches of the Heihe River Basin in 2012	20120525/20120718	Zhangye City Prefecture	GAZ	GAZ:00025709	Experimental design	72	KEA	Meter scale
Heihe Watershed Allied Telemetry Experimental Research	data set	IAO	IAO:0000100	HiWATER: Dataset of thermal infrared spectrum observed by BOMEM MR304 in the middle reaches of the Heihe River Basin	2012529/20120713	Zhangye City Prefecture	GAZ	GAZ:00025709	Experimental design	73	KEA	Meter scale
Heihe Watershed Allied Telemetry Experimental Research	data set	IAO	IAO:0000100	HiWATER: Dataset of the spectral reflectance in the middle reaches of the Heihe River Basin	2012615/20120711	Zhangye City Prefecture	GAZ	GAZ:00025709	Experimental design	74	FEA	Meter scale
Heihe Watershed Allied Telemetry Experimental Research	data set	IAO	IAO:0000100	HiWATER: Dataset of soil moisture measurements synchronizing with TerraSAR-X satellite overpassing in the Daman Superstation	2012604/20120626	Zhangye City Prefecture	GAZ	GAZ:00025709	Experimental design	75	KEA	Meter scale
Heihe Watershed Allied Telemetry Experimental Research	data set	IAO	IAO:0000100	HiWATER: Dataset of soil moisture measurements synchronizing with airborne PLMR mission	20120628/20120802	Zhangye City Prefecture	GAZ	GAZ:00025709	Experimental design	76	FEA	Meter scale
Heihe Watershed Allied Telemetry Experimental Research	data set	IAO	IAO:0000100	HiWATER: Dataset of airborne microwave radiometers (L bands) mission in the middle reaches of the Heihe River Basin on 30 June, 2012	20120630	Zhangye City Prefecture	GAZ	GAZ:00025709	Experimental design	77	FEA	750 m
Heihe Watershed Allied Telemetry Experimental Research	data set	IAO	IAO:0000100	HiWATER: Dataset of airborne microwave radiometers (L bands) mission in the river way of middle reaches of the Heihe River Basin on 3 July, 2012	20120703	Zhangye City Prefecture	GAZ	GAZ:00025709	Experimental design	78	Along riverway in KEA	100 m
Heihe Watershed Allied Telemetry Experimental Research	data set	IAO	IAO:0000100	HiWATER: Dataset of airborne microwave radiometers (L bands) mission in the river way of middle reaches of the Heihe River Basin on 4 July, 2012	20120704	Zhangye City Prefecture	GAZ	GAZ:00025709	Experimental design	79	Along riverway in KEA	300 m
Heihe Watershed Allied Telemetry Experimental Research	data set	IAO	IAO:0000100	HiWATER: Dataset of airborne microwave radiometers (L bands) mission in the middle reaches of the Heihe River Basin on 5 July, 2012	20120705	Zhangye City Prefecture	GAZ	GAZ:00025709	Experimental design	80	Along riverway in KEA & Daman irrigation district	600 m
Heihe Watershed Allied Telemetry Experimental Research	data set	IAO	IAO:0000100	HiWATER: Dataset of airborne microwave radiometers (L bands) mission in the middle reaches of the Heihe River Basin on 7 July, 2012	20120707	Zhangye City Prefecture	GAZ	GAZ:00025709	Experimental design	81	FEA	600 m
Heihe Watershed Allied Telemetry Experimental Research	data set	IAO	IAO:0000100	HiWATER: Dataset of airborne microwave radiometers (L bands) mission in the middle reaches of the Heihe River Basin on 10 July, 2012.	20120710	Zhangye City Prefecture	GAZ	GAZ:00025709	Experimental design	82	FEA	750 m
Heihe Watershed Allied Telemetry Experimental Research	data set	IAO	IAO:0000100	HiWATER: Dataset of airborne microwave radiometers (L bands) mission in the middle reaches of the Heihe River Basin on 26 July, 2012	20120726	Zhangye City Prefecture	GAZ	GAZ:00025709	Experimental design	83	FEA	700 m
Heihe Watershed Allied Telemetry Experimental Research	data set	IAO	IAO:0000100	HiWATER: Dataset of airborne microwave radiometers (L bands) mission in the middle reaches of the Heihe River Basin on 2 August, 2012	20120802	Zhangye City Prefecture	GAZ	GAZ:00025709	Experimental design	84	FEA	700 m
Heihe Watershed Allied Telemetry Experimental Research	data set	IAO	IAO:0000100	HiWATER: Wide-angle Infrared Dual-mode line/area Array Scanner, WIDAS (26 July, 2012)	20120726	Zhangye City Prefecture	GAZ	GAZ:00025709	Experimental design	85	FEA	1 m for VNIR bands; 4.8 m for thermal band
Heihe Watershed Allied Telemetry Experimental Research	data set	IAO	IAO:0000100	HiWATER: Wide-angle Infrared Dual-mode line/area Array Scanner, WIDAS (1 August, 2012)	20120801	Zhangye City Prefecture	GAZ	GAZ:00025709	Experimental design	86	FEA	0.4 m for VNIR bands; 2 m for thermal band
Heihe Watershed Allied Telemetry Experimental Research	data set	IAO	IAO:0000100	HiWATER: Wide-angle Infrared Dual-mode line/area Array Scanner, WIDAS (2 August, 2012)	20120802	Zhangye City Prefecture	GAZ	GAZ:00025709	Experimental design	87	FEA	1.3 m for VNIR bands; 6.3 m for thermal band
Heihe Watershed Allied Telemetry Experimental Research	data set	IAO	IAO:0000100	HiWATER: Wide-angle Infrared Dual-mode line/area Array Scanner, WIDAS (3 August, 2012)	20120803	Zhangye City Prefecture	GAZ	GAZ:00025709	Experimental design	88	FEA	0.4 m for VNIR bands; 2 m for thermal band
Heihe Watershed Allied Telemetry Experimental Research	data set	IAO	IAO:0000100	HiWATER: visible and near-infrared hyperspectral radiometer (29 June, 2012)	20120629	Zhangye City Prefecture	GAZ	GAZ:00025709	Experimental design	89	FEA	1 m for VNIR bands; 2.4 m for SWIR bands
Heihe Watershed Allied Telemetry Experimental Research	data set	IAO	IAO:0000100	HiWATER: visible and near-infrared hyperspectral radiometer (7 July, 2012)	20120707	Zhangye City Prefecture	GAZ	GAZ:00025709	Experimental design	90	FEA	1 m for VNIR bands; 2.4 m for SWIR bands
Heihe Watershed Allied Telemetry Experimental Research	data set	IAO	IAO:0000100	HiWATER: Thermal-Infrared Hyperspectral Radiometer (30 June, 2012)	20120630	Zhangye City Prefecture	GAZ	GAZ:00025709	Experimental design	91	FEA	3 m
Heihe Watershed Allied Telemetry Experimental Research	data set	IAO	IAO:0000100	HiWATER: Thermal-Infrared Hyperspectral Radiometer (4 July, 2012)	20120704	Zhangye City Prefecture	GAZ	GAZ:00025709	Experimental design	92	Along riverway in KEA, FEA	3 m
Heihe Watershed Allied Telemetry Experimental Research	data set	IAO	IAO:0000100	HiWATER: Thermal-Infrared Hyperspectral Radiometer (10 July, 2012)	20120710	Zhangye City Prefecture	GAZ	GAZ:00025709	Experimental design	93	FEA	3 m
Heihe Watershed Allied Telemetry Experimental Research	data set	IAO	IAO:0000100	HiWATER: Airborne LiDAR-DEM data production in the middle reaches of the Heihe River Basin	20120719	Zhangye City Prefecture	GAZ	GAZ:00025709	Experimental design	94	KEA	4 points m^-2
Heihe Watershed Allied Telemetry Experimental Research	data set	IAO	IAO:0000100	HiWATER: Airborne LiDAR-DSM data production in the middle reaches of the Heihe River Basin	20120719	Zhangye City Prefecture	GAZ	GAZ:00025709	Experimental design	95	KEA	4 points m^-2
Heihe Watershed Allied Telemetry Experimental Research	data set	IAO	IAO:0000100	HiWATER: the albedo in the middle reaches of the Heihe River Basin (29 June, 2012)	20120629	Zhangye City Prefecture	GAZ	GAZ:00025709	Experimental design	96	Matrix area	5 m
Heihe Watershed Allied Telemetry Experimental Research	data set	IAO	IAO:0000100	HiWATER: Land cover map in the Core Experimental Area of flux observation matrix	201206	Zhangye City Prefecture	GAZ	GAZ:00025709	Experimental design	97	Matrix area	1m; 2m
Heihe Watershed Allied Telemetry Experimental Research	data set	IAO	IAO:0000100	HiWATER: Vegetation height product in the middle reaches of the Heihe River Basin (19 July, 2012)	20120719	Zhangye City Prefecture	GAZ	GAZ:00025709	Experimental design	98	KEA	1m
Heihe Watershed Allied Telemetry Experimental Research	data set	IAO	IAO:0000100	HiWATER: Land surface temperature product in the middle reaches of the Heihe River Basin (30 June, 2012)	20120630	Zhangye City Prefecture	GAZ	GAZ:00025709	Experimental design	99	FEA	3 m
Heihe Watershed Allied Telemetry Experimental Research	data set	IAO	IAO:0000100	HiWATER: Land surface temperature product in the middle reaches of the Heihe River Basin (10 July, 2012)	20120710	Zhangye City Prefecture	GAZ	GAZ:00025709	Experimental design	100	Along riverway in KEA, FEA	3 m
Heihe Watershed Allied Telemetry Experimental Research	data set	IAO	IAO:0000100	HiWATER: Land surface temperature product in the middle reaches of the Heihe River Basin (4 July, 2012)	20120704	Zhangye City Prefecture	GAZ	GAZ:00025709	Experimental design	101	FEA	3 m
Heihe Watershed Allied Telemetry Experimental Research	data set	IAO	IAO:0000100	HiWATER: Dataset of retrieved soil moisture products using PLMR brightness temperatures in the middle reaches of the Heihe River Basin	20120630/20120802	Zhangye City Prefecture	GAZ	GAZ:00025709	Experimental design	102	KEA	700 m
