# Supplementary material for: A multiscale dataset for understanding complex eco-hydrological processes in a heterogeneous oasis system
Source: Sci Data. 2017 Jun 27;4:170083. doi: 10.1038/sdata.2017.83 (PMC5501970; doi:10.1038/sdata.2017.83)
Supplement: Supplementary file 1 [file sdata201783-isa1.zip › a_airtemp_Li.txt]

Sample Name	Protocol REF	Parameter Value[instrument]	Assay Name	Raw Data File	Comment[Data Repository]	Comment[Data Record Accession]	Comment[Data Record URI]	Comment[CARD repository DOI]	Factor Value[location]	Factor Value[spatial resolution]	Factor Value[temporal resolution]
1	Data acquisition	AV-14TH (Avalon)	1_airtemp	HiWATER: The Multi-Scale Observation Experiment on Evapotranspiration over heterogeneous land surfaces (MUSOEXE) Dataset - flux observation matrix (an automatic weather station of Daman Superstation)	figshare	doi:10.6084/m9.figshare.c.3706849	https://doi.org/10.6084/m9.figshare.c.3706849	10.3972/hiwater.073.2013.db	Daman superstation (No. 15 station in matrix)	Landscape scale	10 minutes
2	Data acquisition		2_airtemp	HiWATER: The Multi-Scale Observation Experiment on Evapotranspiration over heterogeneous land surfaces (MUSOEXE) Dataset - flux observation matrix (an automatic weather station at Bajitan Gobi station)	figshare	doi:10.6084/m9.figshare.c.3706849	https://doi.org/10.6084/m9.figshare.c.3706849	10.3972/hiwater.076.2013.db	Bajitan gobi desert station	Landscape scale	10 or 30 minutes
3	Data acquisition		3_airtemp	HiWATER: The Multi-Scale Observation Experiment on Evapotranspiration over heterogeneous land surfaces (MUSOEXE) Dataset - flux observation matrix (an automatic weather station at Huazhaizi desert steppe station)	figshare	doi:10.6084/m9.figshare.c.3706849	https://doi.org/10.6084/m9.figshare.c.3706849	10.3972/hiwater.078.2013.db	Huazhaizi desert steppe station	Landscape scale	10 minutes
4	Data acquisition		4_airtemp	HiWATER: The Multi-Scale Observation Experiment on Evapotranspiration over heterogeneous land surfaces (MUSOEXE) Dataset - flux observation matrix (an automatic weather station at Shenshawo sandy desert station)	figshare	doi:10.6084/m9.figshare.c.3706849	https://doi.org/10.6084/m9.figshare.c.3706849	10.3972/hiwater.077.2013.db	Shenshawo sandy desert station	Landscape scale	10 minutes
5	Data acquisition		5_airtemp	HiWATER: The Multi-Scale Observation Experiment on Evapotranspiration over heterogeneous land surfaces (MUSOEXE) Dataset - flux observation matrix (an automatic weather station at Zhangye wetland station)	figshare	doi:10.6084/m9.figshare.c.3706849	https://doi.org/10.6084/m9.figshare.c.3706849	10.3972/hiwater.079.2013.db	Zhangye wetland station	Landscape scale	10 minutes
6	Data acquisition		6_airtemp	HiWATER: The Multi-Scale Observation Experiment on Evapotranspiration over heterogeneous land surfaces (MUSOEXE) Dataset - flux observation matrix (an automatic weather station of site No.1)	figshare	doi:10.6084/m9.figshare.c.3706849	https://doi.org/10.6084/m9.figshare.c.3706849	10.3972/hiwater.059.2013.db	No. 1 station in matrix	Landscape scale	10 minutes
7	Data acquisition		7_airtemp	HiWATER: The Multi-Scale Observation Experiment on Evapotranspiration over heterogeneous land surfaces (MUSOEXE) Dataset - flux observation matrix (an automatic weather station of site No.2)	figshare	doi:10.6084/m9.figshare.c.3706849	https://doi.org/10.6084/m9.figshare.c.3706849	10.3972/hiwater.060.2013.db	No. 2 station in matrix	Landscape scale	10 minutes
8	Data acquisition		8_airtemp	HiWATER: The Multi-Scale Observation Experiment on Evapotranspiration over heterogeneous land surfaces (MUSOEXE) Dataset - flux observation matrix (an automatic weather station of site No.3)	figshare	doi:10.6084/m9.figshare.c.3706849	https://doi.org/10.6084/m9.figshare.c.3706849	10.3972/hiwater.061.2013.db	No. 3 station in matrix	Landscape scale	10 minutes
9	Data acquisition		9_airtemp	HiWATER: The Multi-Scale Observation Experiment on Evapotranspiration over heterogeneous land surfaces (MUSOEXE) Dataset - flux observation matrix (an automatic weather station of site No.4)	figshare	doi:10.6084/m9.figshare.c.3706849	https://doi.org/10.6084/m9.figshare.c.3706849	10.3972/hiwater.062.2013.db	No. 4 station in matrix	Landscape scale	10 minutes
10	Data acquisition		10_airtemp	HiWATER: The Multi-Scale Observation Experiment on Evapotranspiration over heterogeneous land surfaces (MUSOEXE) Dataset - flux observation matrix (an automatic weather station of site No.5)	figshare	doi:10.6084/m9.figshare.c.3706849	https://doi.org/10.6084/m9.figshare.c.3706849	10.3972/hiwater.063.2013.db	No. 5 station in matrix	Landscape scale	10 minutes
11	Data acquisition		11_airtemp	HiWATER: The Multi-Scale Observation Experiment on Evapotranspiration over heterogeneous land surfaces (MUSOEXE) Dataset - flux observation matrix (an automatic weather station of site No.6)	figshare	doi:10.6084/m9.figshare.c.3706849	https://doi.org/10.6084/m9.figshare.c.3706849	10.3972/hiwater.064.2013.db	No. 6 station in matrix	Landscape scale	10 minutes
12	Data acquisition		12_airtemp	HiWATER: The Multi-Scale Observation Experiment on Evapotranspiration over heterogeneous land surfaces (MUSOEXE) Dataset - flux observation matrix (an automatic weather station of site No.7)	figshare	doi:10.6084/m9.figshare.c.3706849	https://doi.org/10.6084/m9.figshare.c.3706849	10.3972/hiwater.065.2013.db	No. 7 station in matrix	Landscape scale	10 minutes
13	Data acquisition		13_airtemp	HiWATER: The Multi-Scale Observation Experiment on Evapotranspiration over heterogeneous land surfaces (MUSOEXE) Dataset - flux observation matrix (an automatic weather station of site No.8)	figshare	doi:10.6084/m9.figshare.c.3706849	https://doi.org/10.6084/m9.figshare.c.3706849	10.3972/hiwater.066.2013.db	No. 8 station in matrix	Landscape scale	10 minutes
14	Data acquisition		14_airtemp	HiWATER: The Multi-Scale Observation Experiment on Evapotranspiration over heterogeneous land surfaces (MUSOEXE) Dataset - flux observation matrix (an automatic weather station of site No.9)	figshare	doi:10.6084/m9.figshare.c.3706849	https://doi.org/10.6084/m9.figshare.c.3706849	10.3972/hiwater.067.2013.db	No. 9 station in matrix	Landscape scale	10 minutes
15	Data acquisition		15_airtemp	HiWATER: The Multi-Scale Observation Experiment on Evapotranspiration over heterogeneous land surfaces (MUSOEXE) Dataset - flux observation matrix (an automatic weather station of site No.10)	figshare	doi:10.6084/m9.figshare.c.3706849	https://doi.org/10.6084/m9.figshare.c.3706849	10.3972/hiwater.068.2013.db	No. 10 station in matrix	Landscape scale	10 minutes
16	Data acquisition		16_airtemp	HiWATER: The Multi-Scale Observation Experiment on Evapotranspiration over heterogeneous land surfaces (MUSOEXE) Dataset - flux observation matrix (an automatic weather station of site No.11)	figshare	doi:10.6084/m9.figshare.c.3706849	https://doi.org/10.6084/m9.figshare.c.3706849	10.3972/hiwater.069.2013.db	No. 11 station in matrix	Landscape scale	10 minutes
17	Data acquisition		17_airtemp	HiWATER: The Multi-Scale Observation Experiment on Evapotranspiration over heterogeneous land surfaces (MUSOEXE) Dataset - flux observation matrix (an automatic weather station of site No.12)	figshare	doi:10.6084/m9.figshare.c.3706849	https://doi.org/10.6084/m9.figshare.c.3706849	10.3972/hiwater.070.2013.db	No. 12 station in matrix	Landscape scale	10 minutes
18	Data acquisition		18_airtemp	HiWATER: The Multi-Scale Observation Experiment on Evapotranspiration over heterogeneous land surfaces (MUSOEXE) Dataset - flux observation matrix (an automatic weather station of site No.13)	figshare	doi:10.6084/m9.figshare.c.3706849	https://doi.org/10.6084/m9.figshare.c.3706849	10.3972/hiwater.071.2013.db	No. 13 station in matrix	Landscape scale	10 minutes
19	Data acquisition		19_airtemp	HiWATER: The Multi-Scale Observation Experiment on Evapotranspiration over heterogeneous land surfaces (MUSOEXE) Dataset - flux observation matrix (an automatic weather station of site No.14)	figshare	doi:10.6084/m9.figshare.c.3706849	https://doi.org/10.6084/m9.figshare.c.3706849	10.3972/hiwater.072.2013.db	No. 14 station in matrix	Landscape scale	10 minutes
20	Data acquisition		20_airtemp	HiWATER: The Multi-Scale Observation Experiment on Evapotranspiration over heterogeneous land surfaces (MUSOEXE) Dataset - flux observation matrix (an automatic weather station of site No.16)	figshare	doi:10.6084/m9.figshare.c.3706849	https://doi.org/10.6084/m9.figshare.c.3706849	10.3972/hiwater.074.2013.db	No. 16 station in matrix	Landscape scale	10 minutes
21	Data acquisition		21_airtemp	HiWATER: The Multi-Scale Observation Experiment on Evapotranspiration over heterogeneous land surfaces (MUSOEXE) Dataset - flux observation matrix (an automatic weather station of site No.17)	figshare	doi:10.6084/m9.figshare.c.3706849	https://doi.org/10.6084/m9.figshare.c.3706849	10.3972/hiwater.075.2013.db	No. 17 station in matrix	Landscape scale	10 minutes
69	Data acquisition	RS92-SGP (Vaisala inc.), CF-06-A (Changfeng Micro-Electroinics)	69_airtemp	HiWATER: Dataset of GPS radiosonde sounding observations in the middle and upper reaches of the Heihe River Basin in 2012	figshare	doi:10.6084/m9.figshare.c.3706849	https://doi.org/10.6084/m9.figshare.c.3706849	10.3972/hiwater.023.2013.db	KEA		Concurrent with airborne missions
