# Supplementary material for: A multiscale dataset for understanding complex eco-hydrological processes in a heterogeneous oasis system
Source: Sci Data. 2017 Jun 27;4:170083. doi: 10.1038/sdata.2017.83 (PMC5501970; doi:10.1038/sdata.2017.83)
Supplement: Supplementary file 1 [file sdata201783-isa1.zip › a_evapotranspiration_Li.txt]

Sample Name	Protocol REF	Parameter Value[instrument]	Assay Name	Raw Data File	Comment[Data Repository]	Comment[Data Record Accession]	Comment[Data Record URI]	Comment[CARD repository DOI]	Factor Value[location]	Factor Value[spatial resolution]	Factor Value[temporal resolution]
1	Data acquisition		1_evapotranspiration	HiWATER: The Multi-Scale Observation Experiment on Evapotranspiration over heterogeneous land surfaces (MUSOEXE) Dataset - flux observation matrix (an automatic weather station of Daman Superstation)	figshare	doi:10.6084/m9.figshare.c.3706849	https://doi.org/10.6084/m9.figshare.c.3706849	10.3972/hiwater.073.2013.db	Daman superstation (No. 15 station in matrix)	Landscape scale	10 minutes
2	Data acquisition		2_evapotranspiration	HiWATER: The Multi-Scale Observation Experiment on Evapotranspiration over heterogeneous land surfaces (MUSOEXE) Dataset - flux observation matrix (an automatic weather station at Bajitan Gobi station)	figshare	doi:10.6084/m9.figshare.c.3706849	https://doi.org/10.6084/m9.figshare.c.3706849	10.3972/hiwater.076.2013.db	Bajitan gobi desert station	Landscape scale	10 or 30 minutes
3	Data acquisition		3_evapotranspiration	HiWATER: The Multi-Scale Observation Experiment on Evapotranspiration over heterogeneous land surfaces (MUSOEXE) Dataset - flux observation matrix (an automatic weather station at Huazhaizi desert steppe station)	figshare	doi:10.6084/m9.figshare.c.3706849	https://doi.org/10.6084/m9.figshare.c.3706849	10.3972/hiwater.078.2013.db	Huazhaizi desert steppe station	Landscape scale	10 minutes
4	Data acquisition		4_evapotranspiration	HiWATER: The Multi-Scale Observation Experiment on Evapotranspiration over heterogeneous land surfaces (MUSOEXE) Dataset - flux observation matrix (an automatic weather station at Shenshawo sandy desert station)	figshare	doi:10.6084/m9.figshare.c.3706849	https://doi.org/10.6084/m9.figshare.c.3706849	10.3972/hiwater.077.2013.db	Shenshawo sandy desert station	Landscape scale	10 minutes
5	Data acquisition		5_evapotranspiration	HiWATER: The Multi-Scale Observation Experiment on Evapotranspiration over heterogeneous land surfaces (MUSOEXE) Dataset - flux observation matrix (an automatic weather station at Zhangye wetland station)	figshare	doi:10.6084/m9.figshare.c.3706849	https://doi.org/10.6084/m9.figshare.c.3706849	10.3972/hiwater.079.2013.db	Zhangye wetland station	Landscape scale	10 minutes
6	Data acquisition		6_evapotranspiration	HiWATER: The Multi-Scale Observation Experiment on Evapotranspiration over heterogeneous land surfaces (MUSOEXE) Dataset - flux observation matrix (an automatic weather station of site No.1)	figshare	doi:10.6084/m9.figshare.c.3706849	https://doi.org/10.6084/m9.figshare.c.3706849	10.3972/hiwater.059.2013.db	No. 1 station in matrix	Landscape scale	10 minutes
7	Data acquisition		7_evapotranspiration	HiWATER: The Multi-Scale Observation Experiment on Evapotranspiration over heterogeneous land surfaces (MUSOEXE) Dataset - flux observation matrix (an automatic weather station of site No.2)	figshare	doi:10.6084/m9.figshare.c.3706849	https://doi.org/10.6084/m9.figshare.c.3706849	10.3972/hiwater.060.2013.db	No. 2 station in matrix	Landscape scale	10 minutes
8	Data acquisition		8_evapotranspiration	HiWATER: The Multi-Scale Observation Experiment on Evapotranspiration over heterogeneous land surfaces (MUSOEXE) Dataset - flux observation matrix (an automatic weather station of site No.3)	figshare	doi:10.6084/m9.figshare.c.3706849	https://doi.org/10.6084/m9.figshare.c.3706849	10.3972/hiwater.061.2013.db	No. 3 station in matrix	Landscape scale	10 minutes
9	Data acquisition		9_evapotranspiration	HiWATER: The Multi-Scale Observation Experiment on Evapotranspiration over heterogeneous land surfaces (MUSOEXE) Dataset - flux observation matrix (an automatic weather station of site No.4)	figshare	doi:10.6084/m9.figshare.c.3706849	https://doi.org/10.6084/m9.figshare.c.3706849	10.3972/hiwater.062.2013.db	No. 4 station in matrix	Landscape scale	10 minutes
10	Data acquisition		10_evapotranspiration	HiWATER: The Multi-Scale Observation Experiment on Evapotranspiration over heterogeneous land surfaces (MUSOEXE) Dataset - flux observation matrix (an automatic weather station of site No.5)	figshare	doi:10.6084/m9.figshare.c.3706849	https://doi.org/10.6084/m9.figshare.c.3706849	10.3972/hiwater.063.2013.db	No. 5 station in matrix	Landscape scale	10 minutes
11	Data acquisition		11_evapotranspiration	HiWATER: The Multi-Scale Observation Experiment on Evapotranspiration over heterogeneous land surfaces (MUSOEXE) Dataset - flux observation matrix (an automatic weather station of site No.6)	figshare	doi:10.6084/m9.figshare.c.3706849	https://doi.org/10.6084/m9.figshare.c.3706849	10.3972/hiwater.064.2013.db	No. 6 station in matrix	Landscape scale	10 minutes
12	Data acquisition		12_evapotranspiration	HiWATER: The Multi-Scale Observation Experiment on Evapotranspiration over heterogeneous land surfaces (MUSOEXE) Dataset - flux observation matrix (an automatic weather station of site No.7)	figshare	doi:10.6084/m9.figshare.c.3706849	https://doi.org/10.6084/m9.figshare.c.3706849	10.3972/hiwater.065.2013.db	No. 7 station in matrix	Landscape scale	10 minutes
13	Data acquisition		13_evapotranspiration	HiWATER: The Multi-Scale Observation Experiment on Evapotranspiration over heterogeneous land surfaces (MUSOEXE) Dataset - flux observation matrix (an automatic weather station of site No.8)	figshare	doi:10.6084/m9.figshare.c.3706849	https://doi.org/10.6084/m9.figshare.c.3706849	10.3972/hiwater.066.2013.db	No. 8 station in matrix	Landscape scale	10 minutes
14	Data acquisition		14_evapotranspiration	HiWATER: The Multi-Scale Observation Experiment on Evapotranspiration over heterogeneous land surfaces (MUSOEXE) Dataset - flux observation matrix (an automatic weather station of site No.9)	figshare	doi:10.6084/m9.figshare.c.3706849	https://doi.org/10.6084/m9.figshare.c.3706849	10.3972/hiwater.067.2013.db	No. 9 station in matrix	Landscape scale	10 minutes
15	Data acquisition		15_evapotranspiration	HiWATER: The Multi-Scale Observation Experiment on Evapotranspiration over heterogeneous land surfaces (MUSOEXE) Dataset - flux observation matrix (an automatic weather station of site No.10)	figshare	doi:10.6084/m9.figshare.c.3706849	https://doi.org/10.6084/m9.figshare.c.3706849	10.3972/hiwater.068.2013.db	No. 10 station in matrix	Landscape scale	10 minutes
16	Data acquisition		16_evapotranspiration	HiWATER: The Multi-Scale Observation Experiment on Evapotranspiration over heterogeneous land surfaces (MUSOEXE) Dataset - flux observation matrix (an automatic weather station of site No.11)	figshare	doi:10.6084/m9.figshare.c.3706849	https://doi.org/10.6084/m9.figshare.c.3706849	10.3972/hiwater.069.2013.db	No. 11 station in matrix	Landscape scale	10 minutes
17	Data acquisition		17_evapotranspiration	HiWATER: The Multi-Scale Observation Experiment on Evapotranspiration over heterogeneous land surfaces (MUSOEXE) Dataset - flux observation matrix (an automatic weather station of site No.12)	figshare	doi:10.6084/m9.figshare.c.3706849	https://doi.org/10.6084/m9.figshare.c.3706849	10.3972/hiwater.070.2013.db	No. 12 station in matrix	Landscape scale	10 minutes
18	Data acquisition		18_evapotranspiration	HiWATER: The Multi-Scale Observation Experiment on Evapotranspiration over heterogeneous land surfaces (MUSOEXE) Dataset - flux observation matrix (an automatic weather station of site No.13)	figshare	doi:10.6084/m9.figshare.c.3706849	https://doi.org/10.6084/m9.figshare.c.3706849	10.3972/hiwater.071.2013.db	No. 13 station in matrix	Landscape scale	10 minutes
19	Data acquisition		19_evapotranspiration	HiWATER: The Multi-Scale Observation Experiment on Evapotranspiration over heterogeneous land surfaces (MUSOEXE) Dataset - flux observation matrix (an automatic weather station of site No.14)	figshare	doi:10.6084/m9.figshare.c.3706849	https://doi.org/10.6084/m9.figshare.c.3706849	10.3972/hiwater.072.2013.db	No. 14 station in matrix	Landscape scale	10 minutes
20	Data acquisition		20_evapotranspiration	HiWATER: The Multi-Scale Observation Experiment on Evapotranspiration over heterogeneous land surfaces (MUSOEXE) Dataset - flux observation matrix (an automatic weather station of site No.16)	figshare	doi:10.6084/m9.figshare.c.3706849	https://doi.org/10.6084/m9.figshare.c.3706849	10.3972/hiwater.074.2013.db	No. 16 station in matrix	Landscape scale	10 minutes
21	Data acquisition		21_evapotranspiration	HiWATER: The Multi-Scale Observation Experiment on Evapotranspiration over heterogeneous land surfaces (MUSOEXE) Dataset - flux observation matrix (an automatic weather station of site No.17)	figshare	doi:10.6084/m9.figshare.c.3706849	https://doi.org/10.6084/m9.figshare.c.3706849	10.3972/hiwater.075.2013.db	No. 17 station in matrix	Landscape scale	10 minutes
22	Data acquisition	CSAT3 & Li7500A	22_evapotranspiration	HiWATER: The Multi-Scale Observation Experiment on Evapotranspiration over heterogeneous land surfaces (MUSOEXE) Dataset- flux observation matrix (an eddy covariance system at the Daman Superstation in the lowest layer)	figshare	doi:10.6084/m9.figshare.c.3706849	https://doi.org/10.6084/m9.figshare.c.3706849	10.3972/hiwater.096.2013.db	Daman superstation (No. 15 station in matrix)	Landscape scale	30 minutes
23	Data acquisition	CSAT3 & Li7500A	23_evapotranspiration	HiWATER: The Multi-Scale Observation Experiment on Evapotranspiration over heterogeneous land surfaces (MUSOEXE) Dataset- flux observation matrix (an eddy covariance system at the Daman Superstation in the highest layer)	figshare	doi:10.6084/m9.figshare.c.3706849	https://doi.org/10.6084/m9.figshare.c.3706849	10.3972/hiwater.097.2013.db	Daman superstation (No. 15 station in matrix)	Landscape scale	30 minutes
24	Data acquisition	CSAT3 & Li7500	24_evapotranspiration	HiWATER: The Multi-Scale Observation Experiment on Evapotranspiration over heterogeneous land surfaces (MUSOEXE) Dataset- flux observation matrix (an eddy covariance system at the Bajitan Gobi station)	figshare	doi:10.6084/m9.figshare.c.3706849	https://doi.org/10.6084/m9.figshare.c.3706849	10.3972/hiwater.098.2013.db	Bajitan gobi desert station	Landscape scale	30 minutes
25	Data acquisition	CSAT3 & Li7500	25_evapotranspiration	HiWATER: The Multi-Scale Observation Experiment on Evapotranspiration over heterogeneous land surfaces (MUSOEXE) Dataset- flux observation matrix (an eddy covariance system at Huazhaizi desert steppe Station)	figshare	doi:10.6084/m9.figshare.c.3706849	https://doi.org/10.6084/m9.figshare.c.3706849	10.3972/hiwater.100.2013.db	Huazhaizi desert steppe Station	Landscape scale	30 minutes
26	Data acquisition	CSAT3 & Li7500	26_evapotranspiration	HiWATER: The Multi-Scale Observation Experiment on Evapotranspiration over heterogeneous land surfaces (MUSOEXE) Dataset- flux observation matrix (an eddy covariance system at Shenshawo sandy desert Station)	figshare	doi:10.6084/m9.figshare.c.3706849	https://doi.org/10.6084/m9.figshare.c.3706849	10.3972/hiwater.099.2013.db	Shenshawo sandy desert station	Landscape scale	30 minutes
27	Data acquisition	Gill & Li7500A	27_evapotranspiration	HiWATER: The Multi-Scale Observation Experiment on Evapotranspiration over heterogeneous land surfaces (MUSOEXE) Dataset - flux observation matrix (an eddy covariance system at Zhangye wetland Station)	figshare	doi:10.6084/m9.figshare.c.3706849	https://doi.org/10.6084/m9.figshare.c.3706849	10.3972/hiwater.101.2013.db	Zhangye wetland station	Landscape scale	30 minutes
28	Data acquisition	Gill & Li7500A	28_evapotranspiration	HiWATER: The Multi-Scale Observation Experiment on Evapotranspiration over heterogeneous land surfaces (MUSOEXE) Dataset - flux observation matrix (an eddy covariance system of site No.1)	figshare	doi:10.6084/m9.figshare.c.3706849	https://doi.org/10.6084/m9.figshare.c.3706849	10.3972/hiwater.080.2013.db	No. 1 station in matrix	Landscape scale	30 minutes
29	Data acquisition	CSAT3 & Li7500A	29_evapotranspiration	HiWATER: The Multi-Scale Observation Experiment on Evapotranspiration over heterogeneous land surfaces (MUSOEXE) Dataset - flux observation matrix (an eddy covariance system of site No.2)	figshare	doi:10.6084/m9.figshare.c.3706849	https://doi.org/10.6084/m9.figshare.c.3706849	10.3972/hiwater.081.2013.db	No. 2 station in matrix	Landscape scale	30 minutes
30	Data acquisition	Gill & Li7500A	30_evapotranspiration	HiWATER: The Multi-Scale Observation Experiment on Evapotranspiration over heterogeneous land surfaces (MUSOEXE) Dataset - flux observation matrix (an eddy covariance system of site No.3)	figshare	doi:10.6084/m9.figshare.c.3706849	https://doi.org/10.6084/m9.figshare.c.3706849	10.3972/hiwater.082.2013.db	No. 3 station in matrix	Landscape scale	30 minutes
31	Data acquisition	CSAT3 & Li7500A	31_evapotranspiration	HiWATER: The Multi-Scale Observation Experiment on Evapotranspiration over heterogeneous land surfaces (MUSOEXE) Dataset - flux observation matrix (an eddy covariance system of site No.4)	figshare	doi:10.6084/m9.figshare.c.3706849	https://doi.org/10.6084/m9.figshare.c.3706849	10.3972/hiwater.083.2013.db	No. 4 station in matrix	Landscape scale	30 minutes
32	Data acquisition	CSAT3 & Li7500	32_evapotranspiration	HiWATER: The Multi-Scale Observation Experiment on Evapotranspiration over heterogeneous land surfaces (MUSOEXE) Dataset - flux observation matrix (an eddy covariance system of site No.5)	figshare	doi:10.6084/m9.figshare.c.3706849	https://doi.org/10.6084/m9.figshare.c.3706849	10.3972/hiwater.084.2013.db	No. 5 station in matrix	Landscape scale	30 minutes
33	Data acquisition	CSAT3 & Li7500A	33_evapotranspiration	HiWATER: The Multi-Scale Observation Experiment on Evapotranspiration over heterogeneous land surfaces (MUSOEXE) Dataset - flux observation matrix (an eddy covariance system of site No.6)	figshare	doi:10.6084/m9.figshare.c.3706849	https://doi.org/10.6084/m9.figshare.c.3706849	10.3972/hiwater.085.2013.db	No. 6 station in matrix	Landscape scale	30 minutes
34	Data acquisition	CSAT3 & Li7500A	34_evapotranspiration	HiWATER: The Multi-Scale Observation Experiment on Evapotranspiration over heterogeneous land surfaces (MUSOEXE) Dataset - flux observation matrix (an eddy covariance system of site No.7)	figshare	doi:10.6084/m9.figshare.c.3706849	https://doi.org/10.6084/m9.figshare.c.3706849	10.3972/hiwater.086.2013.db	No. 7 station in matrix	Landscape scale	30 minutes
35	Data acquisition	CSAT3 & Li7500	35_evapotranspiration	HiWATER: The Multi-Scale Observation Experiment on Evapotranspiration over heterogeneous land surfaces (MUSOEXE) Dataset - flux observation matrix (an eddy covariance system of site No.8)	figshare	doi:10.6084/m9.figshare.c.3706849	https://doi.org/10.6084/m9.figshare.c.3706849	10.3972/hiwater.087.2013.db	No. 8 station in matrix	Landscape scale	30 minutes
36	Data acquisition	Gill & Li7500A	36_evapotranspiration	HiWATER: The Multi-Scale Observation Experiment on Evapotranspiration over heterogeneous land surfaces (MUSOEXE) Dataset - flux observation matrix (an eddy covariance system of site No.9)	figshare	doi:10.6084/m9.figshare.c.3706849	https://doi.org/10.6084/m9.figshare.c.3706849	10.3972/hiwater.088.2013.db	No. 9 station in matrix	Landscape scale	30 minutes
37	Data acquisition	CSAT3 & Li7500	37_evapotranspiration	HiWATER: The Multi-Scale Observation Experiment on Evapotranspiration over heterogeneous land surfaces (MUSOEXE) Dataset - flux observation matrix (an eddy covariance system of site No.10)	figshare	doi:10.6084/m9.figshare.c.3706849	https://doi.org/10.6084/m9.figshare.c.3706849	10.3972/hiwater.089.2013.db	No. 10 station in matrix	Landscape scale	30 minutes
38	Data acquisition	CSAT3 & Li7500	38_evapotranspiration	HiWATER: The Multi-Scale Observation Experiment on Evapotranspiration over heterogeneous land surfaces (MUSOEXE) Dataset - flux observation matrix (an eddy covariance system of site No.11)	figshare	doi:10.6084/m9.figshare.c.3706849	https://doi.org/10.6084/m9.figshare.c.3706849	10.3972/hiwater.090.2013.db	No. 11 station in matrix	Landscape scale	30 minutes
39	Data acquisition	CSAT3 & Li7500	39_evapotranspiration	HiWATER: The Multi-Scale Observation Experiment on Evapotranspiration over heterogeneous land surfaces (MUSOEXE) Dataset - flux observation matrix (an eddy covariance system of site No.12)	figshare	doi:10.6084/m9.figshare.c.3706849	https://doi.org/10.6084/m9.figshare.c.3706849	10.3972/hiwater.091.2013.db	No. 12 station in matrix	Landscape scale	30 minutes
40	Data acquisition	CSAT3 & Li7500A	40_evapotranspiration	HiWATER: The Multi-Scale Observation Experiment on Evapotranspiration over heterogeneous land surfaces (MUSOEXE) Dataset - flux observation matrix (an eddy covariance system of site No.13)	figshare	doi:10.6084/m9.figshare.c.3706849	https://doi.org/10.6084/m9.figshare.c.3706849	10.3972/hiwater.092.2013.db	No. 13 station in matrix	Landscape scale	30 minutes
41	Data acquisition	CSAT3 & Li7500	41_evapotranspiration	HiWATER: The Multi-Scale Observation Experiment on Evapotranspiration over heterogeneous land surfaces (MUSOEXE) Dataset - flux observation matrix (an eddy covariance system of site No.14)	figshare	doi:10.6084/m9.figshare.c.3706849	https://doi.org/10.6084/m9.figshare.c.3706849	10.3972/hiwater.093.2013.db	No. 14 station in matrix	Landscape scale	30 minutes
42	Data acquisition	Gill & Li7500	42_evapotranspiration	HiWATER: The Multi-Scale Observation Experiment on Evapotranspiration over heterogeneous land surfaces (MUSOEXE) Dataset - flux observation matrix (an eddy covariance system of site No.16)	figshare	doi:10.6084/m9.figshare.c.3706849	https://doi.org/10.6084/m9.figshare.c.3706849	10.3972/hiwater.094.2013.db	No. 16 station in matrix	Landscape scale	30 minutes
43	Data acquisition	CSAT3 & EC150	43_evapotranspiration	HiWATER: The Multi-Scale Observation Experiment on Evapotranspiration over heterogeneous land surfaces (MUSOEXE) Dataset - flux observation matrix (an eddy covariance system of site No.17)	figshare	doi:10.6084/m9.figshare.c.3706849	https://doi.org/10.6084/m9.figshare.c.3706849	10.3972/hiwater.095.2013.db	No. 17 station in matrix	Landscape scale	30 minutes
44	Data acquisition	BLS900 & zzlas	44_evapotranspiration	HiWATER: The Multi-Scale Observation Experiment on Evapotranspiration over heterogeneous land surfaces (MUSOEXE) Dataset - flux observation matrix (large aperture scintillometer at site No.1)	figshare	doi:10.6084/m9.figshare.c.3706849	https://doi.org/10.6084/m9.figshare.c.3706849	10.3972/hiwater.102.2013.db	No. 1 site (north: 100.352?, 38.884?; south: 100.351?, 38.855?)	km scale	30 minutes
45	Data acquisition	BLS900 & BLS450	45_evapotranspiration	HiWATER: The Multi-Scale Observation Experiment on Evapotranspiration over heterogeneous land surfaces (MUSOEXE) Dataset - flux observation matrix (large aperture scintillometer at site No.2)	figshare	doi:10.6084/m9.figshare.c.3706849	https://doi.org/10.6084/m9.figshare.c.3706849	10.3972/hiwater.103.2013.db	No. 2 site (north: 100.363?, 38.883?; south: 100.362?, 38.857?)	km scale	30 minutes
46	Data acquisition	BLS900 and Netherland Kipp&zonen	46_evapotranspiration	HiWATER: The Multi-Scale Observation Experiment on Evapotranspiration over heterogeneous land surfaces (MUSOEXE) Dataset - flux observation matrix (large aperture scintillometer at site No.3)	figshare	doi:10.6084/m9.figshare.c.3706849	https://doi.org/10.6084/m9.figshare.c.3706849	10.3972/hiwater.104.2013.db	No. 3 site (north: 100.373?, 38.883?; south: 100.372?, 38.856?)	km scale	30 minutes
47	Data acquisition	BLS450 & zzlas	47_evapotranspiration	HiWATER: The Multi-Scale Observation Experiment on Evapotranspiration over heterogeneous land surfaces (MUSOEXE) Dataset - flux observation matrix (large aperture scintillometer at site No.4)	figshare	doi:10.6084/m9.figshare.c.3706849	https://doi.org/10.6084/m9.figshare.c.3706849	10.3972/hiwater.105.2013.db	No. 4 site (north: 100.379?, 38.861?; south: 100.369?, 38.847?)	km scale	30 minutes
48	Data acquisition	H218O, HDO and H2O analyzer (Model L1102-i, Picarro Inc.)	48_evapotranspiration	HiWATER: The Multi-Scale Observation Experiment on Evapotranspiration over heterogeneous land surfaces (MUSOEXE) Dataset - Flux Observation Matrix (stable isotopic observations)	figshare	doi:10.6084/m9.figshare.c.3706849	https://doi.org/10.6084/m9.figshare.c.3706849	10.3972/hiwater.108.2013.db	Daman superstation (continuous) and No. 13 station (during airborne mission)	Leaf, individual plant scales	2 minutes per intake and block-averaged to hourly; sampling frequency of soil and xylem was 1-3 days
49	Data acquisition	TDP30 (thermal dissipation sap flow velocity probe)	49_evapotranspiration	HiWATER: The Multi-Scale Observation Experiment on Evapotranspiration over heterogeneous land surfaces (MUSOEXE) Dataset - flux observation matrix (Thermal Dissipation sap flow velocity Probe)	figshare	doi:10.6084/m9.figshare.c.3706849	https://doi.org/10.6084/m9.figshare.c.3706849	10.3972/hiwater.106.2013.db	Matrix area	Individual plant scale	10 minutes
50	Data acquisition	COSMOS	50_evapotranspiration	HiWATER: The Multi-Scale Observation Experiment on Evapotranspiration over heterogeneous land surfaces (MUSOEXE) Dataset - Flux Observation Matrix (soil moisture obtained via COSMOS)	figshare	doi:10.6084/m9.figshare.c.3706849	https://doi.org/10.6084/m9.figshare.c.3706849	10.3972/hiwater.107.2013.db	Near Daman superstation	Footprint diameter is 700 m	1 hour
58	Data acquisition	LI-Cor8100A	58_evapotranspiration	HiWATER: Dataset of soil respiration rate observed in the middle reaches of the Heihe River Basin	figshare	doi:10.6084/m9.figshare.c.3706849	https://doi.org/10.6084/m9.figshare.c.3706849	10.3972/hiwater.126.2013.db	Daman superstation	Individual plant scale	30 minutes
59	Data acquisition	Static chamber/gas chromatograph	59_evapotranspiration	HiWATER: Dataset of the Chamber Soil Respiration in the middle reaches of the Heihe River Basin	figshare	doi:10.6084/m9.figshare.c.3706849	https://doi.org/10.6084/m9.figshare.c.3706849	10.3972/hiwater.035.2013.db	Daman superstation, Bajitan gobi desert, Huazhaizi desert steppe, Shenshawo sandy desert, Zhangye wetland, and No. 17 stations	Meter scale	10 days
60	Data acquisition	LI-Cor8100	60_evapotranspiration	HiWATER: Dataset of the Portable Soil Respiration in the middle reaches of the Heihe River Basin	figshare	doi:10.6084/m9.figshare.c.3706849	https://doi.org/10.6084/m9.figshare.c.3706849	10.3972/hiwater.034.2013.db	Daman superstation, No. 1 & 17 stations	Individual plant scale	5 days
