# Supplementary material for: A multiscale dataset for understanding complex eco-hydrological processes in a heterogeneous oasis system
Source: Sci Data. 2017 Jun 27;4:170083. doi: 10.1038/sdata.2017.83 (PMC5501970; doi:10.1038/sdata.2017.83)
Supplement: Supplementary file 1 [file sdata201783-isa1.zip › a_radiance_Li.txt]

Sample Name	Protocol REF	Parameter Value[instrument]	Assay Name	Raw Data File	Comment[Data Repository]	Comment[Data Record Accession]	Comment[Data Record URI]	Comment[CARD repository DOI]	Factor Value[location]	Factor Value[spatial resolution]
68	Data acquisition	CE318-NE	68_radiance	HiWATER: Dataset of sun photometer observations in the middle and upper reaches of the Heihe River Basin in 2012	figshare	doi:10.6084/m9.figshare.c.3706849	https://doi.org/10.6084/m9.figshare.c.3706849	10.3972/hiwater.022.2013.db	Daman superstation
72	Data acquisition	102F portable Fourier transform infrared spectrometer and handheld infrared thermometer	72_radiance	HiWATER: Dataset of emissivity in the middle reaches of the Heihe River Basin in 2012	figshare	doi:10.6084/m9.figshare.c.3706849	https://doi.org/10.6084/m9.figshare.c.3706849	10.3972/hiwater.042.2013.db	KEA	Meter scale
73	Data acquisition	BOMEM MR304 FTIR, Mikron M340 blackbody, BODACH BDB blackbody, diffused golden plate, Fluke 50-series II thermometer	73_radiance	HiWATER: Dataset of thermal infrared spectrum observed by BOMEM MR304 in the middle reaches of the Heihe River Basin	figshare	doi:10.6084/m9.figshare.c.3706849	https://doi.org/10.6084/m9.figshare.c.3706849	10.3972/hiwater.041.2013.db	KEA	Meter scale
74	Data acquisition	SVC-HR1024, ASD Field Spec 3	74_radiance	HiWATER: Dataset of the spectral reflectance in the middle reaches of the Heihe River Basin	figshare	doi:10.6084/m9.figshare.c.3706849	https://doi.org/10.6084/m9.figshare.c.3706849	10.3972/hiwater.037.2013.db	FEA	Meter scale
77	Data acquisition	PLMR	77_radiance	HiWATER: Dataset of airborne microwave radiometers (L bands) mission in the middle reaches of the Heihe River Basin on 30 June, 2012	figshare	doi:10.6084/m9.figshare.c.3706849	https://doi.org/10.6084/m9.figshare.c.3706849	10.3972/hiwater.013.2013.db	FEA	750 m
78	Data acquisition	PLMR	78_radiance	HiWATER: Dataset of airborne microwave radiometers (L bands) mission in the river way of middle reaches of the Heihe River Basin on 3 July, 2012	figshare	doi:10.6084/m9.figshare.c.3706849	https://doi.org/10.6084/m9.figshare.c.3706849	10.3972/hiwater.014.2013.db	Along riverway in KEA	100 m
79	Data acquisition	PLMR	79_radiance	HiWATER: Dataset of airborne microwave radiometers (L bands) mission in the river way of middle reaches of the Heihe River Basin on 4 July, 2012	figshare	doi:10.6084/m9.figshare.c.3706849	https://doi.org/10.6084/m9.figshare.c.3706849	10.3972/hiwater.015.2013.db	Along riverway in KEA	300 m
80	Data acquisition	PLMR	80_radiance	HiWATER: Dataset of airborne microwave radiometers (L bands) mission in the middle reaches of the Heihe River Basin on 5 July, 2012	figshare	doi:10.6084/m9.figshare.c.3706849	https://doi.org/10.6084/m9.figshare.c.3706849	10.3972/hiwater.016.2013.db	Along riverway in KEA & Daman irrigation district	600 m
81	Data acquisition	PLMR	81_radiance	HiWATER: Dataset of airborne microwave radiometers (L bands) mission in the middle reaches of the Heihe River Basin on 7 July, 2012	figshare	doi:10.6084/m9.figshare.c.3706849	https://doi.org/10.6084/m9.figshare.c.3706849	10.3972/hiwater.017.2013.db	FEA	600 m
82	Data acquisition	PLMR	82_radiance	HiWATER: Dataset of airborne microwave radiometers (L bands) mission in the middle reaches of the Heihe River Basin on 10 July, 2012.	figshare	doi:10.6084/m9.figshare.c.3706849	https://doi.org/10.6084/m9.figshare.c.3706849	10.3972/hiwater.018.2013.db	FEA	750 m
83	Data acquisition	PLMR	83_radiance	HiWATER: Dataset of airborne microwave radiometers (L bands) mission in the middle reaches of the Heihe River Basin on 26 July, 2012	figshare	doi:10.6084/m9.figshare.c.3706849	https://doi.org/10.6084/m9.figshare.c.3706849	10.3972/hiwater.019.2013.db	FEA	700 m
84	Data acquisition	PLMR	84_radiance	HiWATER: Dataset of airborne microwave radiometers (L bands) mission in the middle reaches of the Heihe River Basin on 2 August, 2012	figshare	doi:10.6084/m9.figshare.c.3706849	https://doi.org/10.6084/m9.figshare.c.3706849	10.3972/hiwater.021.2013.db	FEA	700 m
85	Data acquisition	WIDAS	85_radiance	HiWATER: Wide-angle Infrared Dual-mode line/area Array Scanner, WIDAS (26 July, 2012)	figshare	doi:10.6084/m9.figshare.c.3706849	https://doi.org/10.6084/m9.figshare.c.3706849	10.3972/hiwater.002.2013.db	FEA	1 m for VNIR bands; 4.8 m for thermal band
86	Data acquisition	WIDAS	86_radiance	HiWATER: Wide-angle Infrared Dual-mode line/area Array Scanner, WIDAS (1 August, 2012)	figshare	doi:10.6084/m9.figshare.c.3706849	https://doi.org/10.6084/m9.figshare.c.3706849	10.3972/hiwater.003.2013.db	FEA	0.4 m for VNIR bands; 2 m for thermal band
87	Data acquisition	WIDAS	87_radiance	HiWATER: Wide-angle Infrared Dual-mode line/area Array Scanner, WIDAS (2 August, 2012)	figshare	doi:10.6084/m9.figshare.c.3706849	https://doi.org/10.6084/m9.figshare.c.3706849	10.3972/hiwater.004.2013.db	FEA	1.3 m for VNIR bands; 6.3 m for thermal band
88	Data acquisition	WIDAS	88_radiance	HiWATER: Wide-angle Infrared Dual-mode line/area Array Scanner, WIDAS (3 August, 2012)	figshare	doi:10.6084/m9.figshare.c.3706849	https://doi.org/10.6084/m9.figshare.c.3706849	10.3972/hiwater.001.2013.db	FEA	0.4 m for VNIR bands; 2 m for thermal band
89	Data acquisition	CASI/SASI	89_radiance	HiWATER: visible and near-infrared hyperspectral radiometer (29 June, 2012)	figshare	doi:10.6084/m9.figshare.c.3706849	https://doi.org/10.6084/m9.figshare.c.3706849	10.3972/hiwater.012.2013.db	FEA	1 m for VNIR bands; 2.4 m for SWIR bands
90	Data acquisition	CASI/SASI	90_radiance	HiWATER: visible and near-infrared hyperspectral radiometer (7 July, 2012)	figshare	doi:10.6084/m9.figshare.c.3706849	https://doi.org/10.6084/m9.figshare.c.3706849	10.3972/hiwater.011.2013.db	FEA	1 m for VNIR bands; 2.4 m for SWIR bands
91	Data acquisition	TASI	91_radiance	HiWATER: Thermal-Infrared Hyperspectral Radiometer (30 June, 2012)	figshare	doi:10.6084/m9.figshare.c.3706849	https://doi.org/10.6084/m9.figshare.c.3706849	10.3972/hiwater.005.2013.db	FEA	3 m
92	Data acquisition	TASI	92_radiance	HiWATER: Thermal-Infrared Hyperspectral Radiometer (4 July, 2012)	figshare	doi:10.6084/m9.figshare.c.3706849	https://doi.org/10.6084/m9.figshare.c.3706849	10.3972/hiwater.006.2013.db	Along riverway in KEA, FEA	3 m
93	Data acquisition	TASI	93_radiance	HiWATER: Thermal-Infrared Hyperspectral Radiometer (10 July, 2012)	figshare	doi:10.6084/m9.figshare.c.3706849	https://doi.org/10.6084/m9.figshare.c.3706849	10.3972/hiwater.007.2013.db	FEA	3 m
94	Data acquisition	Leica ALS70	94_radiance	HiWATER: Airborne LiDAR-DEM data production in the middle reaches of the Heihe River Basin	figshare	doi:10.6084/m9.figshare.c.3706849	https://doi.org/10.6084/m9.figshare.c.3706849	10.3972/hiwater.010.2013.db	KEA	4 points m^-2
95	Data acquisition	Leica ALS70	95_radiance	HiWATER: Airborne LiDAR-DSM data production in the middle reaches of the Heihe River Basin	figshare	doi:10.6084/m9.figshare.c.3706849	https://doi.org/10.6084/m9.figshare.c.3706849	10.3972/hiwater.149.2013.db	KEA	4 points m^-2
96	Data acquisition	CASI	96_radiance	HiWATER: the albedo in the middle reaches of the Heihe River Basin (29 June, 2012)	figshare	doi:10.6084/m9.figshare.c.3706849	https://doi.org/10.6084/m9.figshare.c.3706849	10.3972/hiwater.167.2014.db	Matrix area	5 m
