# Supplementary material for: A multiscale dataset for understanding complex eco-hydrological processes in a heterogeneous oasis system
Source: Sci Data. 2017 Jun 27;4:170083. doi: 10.1038/sdata.2017.83 (PMC5501970; doi:10.1038/sdata.2017.83)
Supplement: Supplementary file 1 [file sdata201783-isa1.zip › a_vegetation_Li.txt]

Sample Name	Protocol REF	Parameter Value[instrument]	Assay Name	Raw Data File	Comment[Data Repository]	Comment[Data Record Accession]	Comment[Data Record URI]	Comment[CARD repository DOI]	Factor Value[location]	Factor Value[spatial resolution]	Factor Value[temporal resolution]
54	Data acquisition	LAINet	54_vegetation	HiWATER: Dataset of LAINet leaf area index observations in the middle reaches of the Heihe River Basin	figshare	doi:10.6084/m9.figshare.c.3706849	https://doi.org/10.6084/m9.figshare.c.3706849	10.3972/hiwater.057.2013.db	Matrix area	Sub-meter scale	5 days
57	Data acquisition	LI-6400XT	57_vegetation	HiWATER: Dataset of photosynthesis observed by LI-6400 in the middle reaches of the Heihe River Basin	figshare	doi:10.6084/m9.figshare.c.3706849	https://doi.org/10.6084/m9.figshare.c.3706849	10.3972/hiwater.046.2013.db	Daman superstation; Pingchuan in Linze	Leaf scale
61	Data acquisition	Leaf porometer	61_vegetation	HiWATER: Dataset of crop leaf stomatal conductance observed in the middle reaches of the Heihe River Basin	figshare	doi:10.6084/m9.figshare.c.3706849	https://doi.org/10.6084/m9.figshare.c.3706849	10.3972/hiwater.127.2013.db	Daman superstation, the Shiqiao sample site, the soil moisture control experimental field in Daman county	Stomatal & leaf scales	5 days
62	Data acquisition	Accupar	62_vegetation	HiWATER: Dataset of vegetation FPAR in the middle reaches of the Heihe River Basin	figshare	doi:10.6084/m9.figshare.c.3706849	https://doi.org/10.6084/m9.figshare.c.3706849	10.3972/hiwater.044.2013.db	Matrix area	Individual plant scale	1-5 day(s)
63	Data acquisition	LAI-2000	63_vegetation	HiWATER: Dataset of vegetation LAI measured by LAI2000 in the middle reaches of the Heihe River Basin	figshare	doi:10.6084/m9.figshare.c.3706849	https://doi.org/10.6084/m9.figshare.c.3706849	10.3972/hiwater.058.2013.db	Matrix area	Individual plant scale	5-10 day(s)
64	Data acquisition	Digital photography	64_vegetation	HiWATER: Dataset of Fractional Vegetation Cover in the middle reaches of the Heihe River Basin	figshare	doi:10.6084/m9.figshare.c.3706849	https://doi.org/10.6084/m9.figshare.c.3706849	10.3972/hiwater.043.2013.db	FEA	Individual plant scale	5-10 day(s)
65	Data acquisition	Surveying	65_vegetation	HiWATER: Dataset of investigation on crop phrenology and field management in the middle reaches of the Heihe River Basin	figshare	doi:10.6084/m9.figshare.c.3706849	https://doi.org/10.6084/m9.figshare.c.3706849	10.3972/hiwater.124.2013.db	Matrix area	Individual plant scale	Growing season
66	Data acquisition	Steel tape	66_vegetation	HiWATER: Dataset of crop height observed in the middle reaches of the Heihe River Basin	figshare	doi:10.6084/m9.figshare.c.3706849	https://doi.org/10.6084/m9.figshare.c.3706849	10.3972/hiwater.121.2013.db	Matrix area	Individual plant scale	5-10 days
67	Data acquisition	SPAD	67_vegetation	HiWATER: Dataset of crop leaf chlorophyll content observed in the middle reaches of the Heihe River Basin	figshare	doi:10.6084/m9.figshare.c.3706849	https://doi.org/10.6084/m9.figshare.c.3706849	10.3972/hiwater.128.2013.db	Matrix area	Individual plant scale	5-10 days
97	Data acquisition	CASI	97_vegetation	HiWATER: Land cover map in the Core Experimental Area of flux observation matrix	figshare	doi:10.6084/m9.figshare.c.3706849	https://doi.org/10.6084/m9.figshare.c.3706849	10.3972/hiwater.156.2014.db	Matrix area	1m; 2m
98	Data acquisition	Leica ALS70	98_vegetation	HiWATER: Vegetation height product in the middle reaches of the Heihe River Basin (19 July, 2012)	figshare	doi:10.6084/m9.figshare.c.3706849	https://doi.org/10.6084/m9.figshare.c.3706849	10.3972/hiwater.172.2014.db	KEA	1m
