# Supplementary material for: A multiscale dataset for understanding complex eco-hydrological processes in a heterogeneous oasis system
Source: Sci Data. 2017 Jun 27;4:170083. doi: 10.1038/sdata.2017.83 (PMC5501970; doi:10.1038/sdata.2017.83)
Supplement: Supplementary file 1 [file sdata201783-isa1.zip › a_watercourse_Li.txt]

Sample Name	Protocol REF	Parameter Value[instrument]	Assay Name	Raw Data File	Comment[Data Repository]	Comment[Data Record Accession]	Comment[Data Record URI]	Comment[CARD repository DOI]	Factor Value[location]	Factor Value[spatial resolution]
55	Data acquisition		55_watercourse	HiWATER: Dataset of investigation on channel flow and socio-economy in the middle reaches of the Heihe River Basin	figshare	doi:10.6084/m9.figshare.c.3706849	https://doi.org/10.6084/m9.figshare.c.3706849	10.3972/hiwater.125.2013.db	Yingke and Daman irrigation districts	Water management stations
56	Data acquisition	Flow meter named Flowatch	56_watercourse	HiWATER: Dataset of measurements on channel flow in the middle reaches of the Heihe River Basin	figshare	doi:10.6084/m9.figshare.c.3706849	https://doi.org/10.6084/m9.figshare.c.3706849	10.3972/hiwater.123.2013.db	Yingke and Daman irrigation districts	Lateral channel
65	Data acquisition	Surveying	65_watercourse	HiWATER: Dataset of investigation on crop phrenology and field management in the middle reaches of the Heihe River Basin	figshare	doi:10.6084/m9.figshare.c.3706849	https://doi.org/10.6084/m9.figshare.c.3706849	10.3972/hiwater.124.2013.db	Matrix area	Individual plant scale
